# Supplementary material for: Mesocarnivore landscape use along a gradient of urban, rural, and forest cover
Source: PeerJ. 2021 Apr 6;9:e11083. doi: 10.7717/peerj.11083 (PMC8034353; doi:10.7717/peerj.11083)
Supplement: Supplemental Information 4 — R version 3.53 (2019-03-11) used to run the provided code. ’RPresence’ version 2.12.27. ’ggplot2′version 3.3.1. [file peerj-09-11083-s004.zip]

Archive with 13 entries (13 files):
- Code/.Rhistory
- Code/bobcat.pao
- Code/BobcatPresence_and_plots3.R
- Code/coyote1.pao
- Code/CoyotePresence_and_plots3.R
- Code/fox.pao
- Code/FoxPresence_and_plots3.R
- Code/opossum presence and plots3.R
- Code/opossum.pao
- Code/raccoon.pao
- Code/RaccoonPresence_and_plots3.R
- Code/skunk.pao
- Code/SkunkPresence_and_plots3.R
