# Supplementary material for: Mesocarnivore landscape use along a gradient of urban, rural, and forest cover
Source: PeerJ. 2021 Apr 6;9:e11083. doi: 10.7717/peerj.11083 (PMC8034353; doi:10.7717/peerj.11083)
Supplement: Supplemental Information 4 — R version 3.53 (2019-03-11) used to run the provided code. ’RPresence’ version 2.12.27. ’ggplot2′version 3.3.1. [file peerj-09-11083-s004.zip › Code/bobcat.pao]

47	41
0	0	0	0	0	0	0	0	0	0	.	.	.	.	.	.	.	.	.	.	.	.	.	.	.	.	.	.	.	.	.	.	.	.	.	.	.	.	.	.	.
0	0	0	0	1	1	1	1	1	0	0	0	0	0	0	0	0	0	0	0	0	0	0	0	0	0	0	0	0	0	0	0	0	0	0	0	0	0	0	0	0
0	1	0	0	0	0	0	0	0	0	0	0	1	0	0	0	0	0	0	0	0	0	1	0	0	0	0	0	1	0	1	0	0	1	1	1	1	0	1	0	1
0	1	0	0	0	0	0	0	0	0	0	0	0	0	0	0	0	0	0	0	0	0	0	0	0	0	0	0	0	0	0	0	0	0	0	0	0	0	0	0	0
0	0	0	0	0	0	0	0	0	0	0	0	0	0	0	0	0	0	0	0	0	0	0	0	0	0	0	0	0	0	0	0	0	0	0	0	0	0	0	0	0
0	0	0	0	0	0	0	0	0	0	0	0	0	0	0	0	0	0	0	0	0	0	0	0	0	0	0	0	0	0	0	0	0	0	0	0	0	0	1	1	0
0	0	0	0	0	0	0	0	0	0	1	0	0	1	0	0	0	0	1	0	0	0	1	1	0	0	0	0	0	0	0	0	0	0	0	0	0	0	0	0	0
0	0	0	0	0	0	0	0	0	0	0	0	0	0	0	0	0	0	0	0	0	0	0	0	0	0	0	0	0	0	0	0	0	0	0	0	0	0	0	0	0
0	0	0	0	0	0	0	0	0	0	0	0	0	0	0	0	0	0	0	0	0	0	0	0	0	1	0	0	0	0	0	0	0	0	0	0	0	0	0	0	0
0	0	0	0	1	0	0	0	0	1	0	0	0	0	0	0	0	0	0	0	0	0	0	0	1	0	0	0	0	0	0	1	0	0	0	0	1	1	0	1	0
0	0	0	0	0	0	0	0	0	0	0	0	0	0	0	0	0	0	0	0	0	0	0	0	0	0	0	0	0	0	1	0	0	0	0	0	0	0	0	0	0
0	0	0	0	0	0	0	0	0	0	0	0	0	0	0	0	0	0	0	0	0	0	0	0	0	0	0	0	0	0	0	0	0	0	0	0	0	0	0	0	0
0	0	0	0	0	0	0	0	0	0	0	0	0	0	0	0	0	0	0	0	0	0	0	0	0	0	0	0	0	0	0	0	0	0	0	0	0	0	0	0	0
0	0	0	0	0	0	0	0	0	0	0	0	0	0	0	0	0	0	0	0	0	0	0	0	0	1	0	0	0	0	0	0	0	0	0	1	0	0	0	0	0
0	0	0	0	0	0	0	0	0	0	0	0	0	0	0	0	0	0	0	0	0	0	0	0	0	0	0	0	0	0	0	0	0	0	0	0	0	0	0	0	0
.	.	0	0	0	1	0	0	0	0	0	0	0	0	0	0	0	0	0	0	0	0	0	0	0	0	0	0	0	0	0	0	0	0	0	0	0	0	0	0	0
.	.	0	0	0	0	0	0	0	0	0	0	0	0	0	0	0	.	.	.	.	.	.	.	.	.	.	.	.	.	.	.	.	.	.	.	.	.	.	.	.
.	.	0	0	0	0	0	0	0	0	0	0	0	0	0	0	0	0	0	0	0	0	0	0	0	0	0	0	0	0	0	0	0	0	0	0	0	0	0	0	0
.	.	0	0	0	0	0	0	0	0	0	0	0	0	0	0	0	0	0	0	0	0	0	0	0	0	0	0	0	0	0	0	0	0	0	0	0	0	0	0	0
.	.	0	0	0	0	0	0	0	0	0	0	0	0	0	0	0	0	0	0	0	0	0	0	0	0	0	0	0	0	0	0	0	0	0	0	0	0	0	0	0
.	.	0	0	0	0	0	0	0	0	0	0	0	0	0	0	0	0	0	0	0	0	0	0	0	0	0	0	0	0	0	0	0	0	0	0	0	0	0	0	0
.	.	0	0	0	0	0	0	0	0	0	0	0	0	0	0	0	0	0	0	0	0	0	0	0	0	0	0	0	0	0	0	0	0	0	0	0	0	0	0	0
.	.	0	0	0	0	0	0	0	0	0	0	0	0	0	0	0	0	0	0	0	0	0	0	0	0	0	0	0	0	0	0	0	0	0	0	0	0	0	0	0
.	.	.	0	0	0	0	0	0	0	0	0	0	0	0	0	0	0	0	0	0	0	0	0	0	0	0	0	0	0	0	0	0	0	0	0	0	0	0	0	0
.	.	.	0	0	0	0	0	0	0	0	0	0	0	0	0	0	0	0	0	0	0	0	0	0	.	.	.	.	.	.	.	.	.	.	.	.	.	.	.	.
.	.	.	.	0	0	0	0	0	0	0	0	0	0	0	0	0	0	0	0	0	0	0	0	0	0	0	0	0	0	0	0	0	0	0	0	0	0	0	0	0
.	.	.	.	0	0	0	0	0	0	0	0	0	0	0	0	0	0	0	0	0	0	0	0	0	0	0	0	0	0	0	0	0	0	0	0	0	0	0	0	0
.	.	.	.	0	0	0	0	0	0	0	0	0	0	0	0	0	0	0	0	0	0	0	0	1	0	0	0	0	0	0	0	0	0	0	0	0	0	0	0	0
.	.	.	.	0	0	0	0	0	0	0	0	0	0	0	0	0	0	0	0	0	0	0	0	0	0	0	0	0	0	0	0	0	0	0	0	0	0	0	0	0
.	.	.	.	.	.	0	0	0	0	0	0	0	0	0	0	0	0	0	0	0	0	0	0	0	0	0	0	0	0	0	0	0	0	1	1	1	0	0	0	0
.	.	.	.	.	.	0	0	0	0	0	0	0	0	0	0	0	0	0	0	0	0	0	0	0	0	0	0	0	0	0	1	0	0	0	0	0	0	0	0	0
.	.	.	.	.	.	0	0	0	0	0	0	0	0	0	0	0	0	0	0	0	0	0	0	0	0	0	0	0	0	0	0	0	0	0	0	0	0	0	0	0
.	.	.	.	.	.	.	.	.	1	0	0	0	0	1	0	0	0	0	0	0	0	0	0	0	1	0	0	0	0	1	0	1	0	0	0	0	0	0	0	1
.	.	.	.	.	.	.	.	.	1	1	0	0	0	0	0	0	0	0	0	0	0	0	0	0	0	0	0	0	0	0	0	0	0	0	0	0	0	0	0	0
.	.	.	.	.	.	.	.	.	0	0	0	0	0	0	0	0	0	0	0	0	0	0	0	0	0	0	0	0	0	0	0	0	0	0	0	0	0	0	0	0
.	.	.	.	.	.	.	.	.	0	0	0	0	0	0	0	0	0	0	0	0	0	0	0	0	0	0	0	0	0	0	0	0	0	0	0	0	0	0	0	0
.	.	.	.	.	.	.	.	.	0	0	1	1	0	0	0	0	1	1	1	1	0	1	0	0	0	0	0	1	1	1	1	1	1	0	0	1	1	1	1	0
.	.	.	.	.	.	.	.	.	0	0	0	0	0	0	0	0	0	0	0	0	0	0	0	0	1	0	0	0	0	0	0	0	0	0	0	0	0	0	0	0
.	.	.	.	.	.	.	.	.	0	0	0	0	0	0	0	0	1	0	0	0	0	0	0	1	0	0	0	0	0	0	0	0	0	0	0	0	0	0	0	0
.	.	.	.	.	.	.	.	.	0	0	0	0	0	0	0	0	0	0	0	0	0	0	0	0	0	0	0	0	0	0	0	0	0	0	0	0	0	0	0	0
.	.	.	.	.	.	.	.	.	0	0	0	0	0	0	0	0	0	0	0	0	0	0	0	0	0	0	0	0	0	0	0	0	0	0	0	0	0	0	0	0
.	.	.	.	.	.	.	.	.	0	0	0	0	0	0	0	0	0	1	0	0	0	0	0	0	0	0	0	0	0	0	0	0	0	0	0	0	0	0	0	0
.	.	.	.	.	.	.	.	.	0	0	0	0	0	1	0	0	1	0	0	0	0	0	1	0	1	0	0	0	0	0	0	0	1	0	0	0	0	0	0	0
.	.	.	.	.	.	.	.	.	0	0	0	0	0	0	0	0	0	0	0	0	0	0	0	0	0	0	1	0	1	1	0	0	0	1	0	1	1	1	0	1
.	.	.	.	.	.	.	.	.	0	0	0	0	0	0	0	0	0	0	0	0	0	0	0	0	0	0	0	0	0	0	0	1	0	0	0	0	0	0	0	0
.	.	.	.	.	.	.	.	.	0	0	0	0	0	0	0	0	0	0	0	0	0	0	0	0	0	0	0	0	0	0	0	0	0	0	0	0	0	0	0	0
.	.	.	.	.	.	.	.	.	0	0	0	0	0	0	0	0	0	0	0	0	0	0	0	0	0	0	0	0	0	0	0	0	0	0	0	0	0	0	0	0
20
USUMRD100M
-0.522380438
-0.522380438
-0.522380438
-0.522380438
-0.522380438
-0.522380438
-0.522380438
-0.522380438
-0.522380438
-0.522380438
-0.522380438
-0.522380438
-0.522380438
-0.522380438
-0.522380438
-0.522380438
-0.522380438
-0.522380438
-0.522380438
-0.522380438
-0.522380438
-0.522380438
-0.522380438
-0.522380438
-0.522380438
-0.522380438
-0.522380438
-0.522380438
-0.522380438
-0.522380438
-0.522380438
-0.522380438
1.623273264
0.221000665
-0.075728699
1.579065803
1.529443237
2.73035216
2.776089671
-0.522380438
1.604623942
-0.522380438
1.525501462
0.735049549
1.714030609
-0.522380438
2.320613673
USUMRD500M
-0.612823104
-0.612823104
-0.612823104
-0.612823104
-0.175053018
-0.612823104
-0.612823104
-0.612823104
-0.612823104
-0.612823104
-0.612823104
-0.612823104
-0.612823104
-0.612823104
-0.612823104
-0.612823104
-0.612823104
-0.612823104
-0.612823104
-0.612823104
-0.612823104
-0.612823104
-0.612823104
-0.612823104
-0.612823104
-0.612823104
-0.612823104
-0.612823104
-0.612823104
-0.612823104
-0.612823104
-0.612823104
1.348093311
1.542181303
0.608839602
1.561030226
1.549788584
2.864151822
1.608510851
1.531191576
1.011794149
-0.612823104
2.471054913
1.318240804
0.77111167
0.220830086
1.378573461
USUMRD1000M
-0.619253219
-0.619253219
-0.619253219
-0.619253219
-0.27174687
-0.619253219
-0.619253219
-0.619253219
-0.619253219
-0.619253219
-0.619253219
-0.619253219
-0.619253219
-0.619253219
-0.619253219
-0.619253219
-0.619253219
-0.619253219
-0.619253219
-0.619253219
-0.619253219
-0.619253219
-0.619253219
-0.619253219
-0.619253219
-0.619253219
-0.619253219
-0.619253219
-0.619253219
-0.619253219
-0.619253219
-0.619253219
1.015573505
2.390294605
2.294614956
1.011423168
1.269633877
2.655268943
1.881105811
1.996338886
1.228049449
0.210732478
0.960071981
1.348645187
0.241018594
0.509027764
0.45679744
PSUMRD100M
0.608091277
-0.166594141
0.195516273
1.675523477
-0.875651419
-0.167295547
-0.875651419
0.002102227
0.10637001
-0.875651419
1.692234029
2.571275265
-0.460655624
-0.875651419
0.433847608
0.947200039
1.630817475
-0.224763692
0.202749048
1.496516349
0.859263427
1.066321844
1.02764839
0.672075709
2.007630843
-0.875651419
0.264287232
-0.875651419
-0.418311023
0.382644339
0.257736655
1.726448318
-0.875651419
-0.875651419
-0.875651419
-0.875651419
-0.875651419
-0.875651419
-0.875651419
-0.875651419
-0.875651419
-0.875651419
-0.875651419
-0.875651419
-0.875651419
-0.875651419
-0.875651419
PSUMRD500M
2.447504874
0.693738523
-0.201107265
1.48987328
-0.903039344
-0.114560688
0.025022946
0.503323615
-0.497151588
-0.227623482
0.794148724
1.534570796
-0.323297136
0.320576361
-0.280546787
-0.041296595
0.7803845
1.042975716
1.186117417
0.83564288
1.426550778
0.14638957
0.912066537
1.305564907
1.411015701
-0.628464607
1.006978902
-0.554231777
0.35392828
-0.54788076
-0.231834698
1.928581713
-1.074352954
-1.074352954
-1.074352954
-1.023704387
-0.782738313
-1.074352954
-1.074352954
-1.074352954
-1.074352954
-0.895243139
-1.074352954
-1.074352954
-1.074352954
-1.074352954
-1.074352954
PSUMRD1000M
2.219360163
0.86661022
-0.489064439
1.488354102
-0.679364775
-0.399626628
-0.080373992
0.301498641
-0.560034874
-0.330457053
0.931609878
1.172638344
-0.52788689
-0.249373167
-0.016445417
-0.403656066
0.638045682
1.141805823
0.857883666
1.057763139
1.590281493
0.11968312
1.3298458
1.186670862
1.947777824
-0.347395038
1.584895071
-0.684002883
0.579837032
-0.758159832
-0.312500573
1.492594317
-1.057065488
-1.057065488
-1.057065488
-0.712378978
-0.893633875
-1.057065488
-1.057065488
-1.057065488
-0.908838293
-0.742785663
-0.840521858
-1.057065488
-1.057065488
-1.057065488
-1.057065488
DTWATER
2.037087795
-0.684359318
-1.265594086
0.720456726
-1.202059692
-0.281860346
-1.078501513
-0.294605384
-0.892820816
-0.850006648
-1.254718829
-0.925751856
-0.505547204
-0.358750319
1.808974517
-0.758692651
-0.211152099
1.598872191
-0.803338441
1.557965963
0.631890163
-0.809672801
-0.557786594
0.19268243
-0.012497411
0.538401114
-1.109295661
-0.765561234
-0.638110858
2.812741624
0.19237716
0.003834553
0.416407446
-0.990392855
1.049461858
1.300050666
-0.460214555
-0.372563803
-0.654366505
-0.900643369
0.948570004
1.361906073
0.075000706
0.086448345
1.137074452
-0.675239366
0.843900429
DTSTRUC
-0.551580837
-0.542323461
-0.525833759
-0.529739215
-0.156406577
-0.517154968
-0.460598184
-0.498929508
-0.475641421
-0.485043444
-0.532632145
-0.538273359
-0.518890726
-0.498206276
-0.502256378
-0.525833759
-0.540153763
-0.530317801
-0.526990931
-0.544493158
-0.544203865
-0.521928303
-0.523374768
-0.540153763
-0.554329121
-0.506595773
-0.551436191
-0.535525075
-0.517588908
-0.519469312
-0.501243852
-0.54026948
0.51894797
0.529073225
1.030996608
-0.155104758
0.488572203
2.587393036
3.708403474
2.91863354
0.232547883
-0.337359359
0.558002527
0.633218711
0.932636983
0.572467178
2.138988861
FC100M
-0.918972621
-0.35258303
-0.777442491
-0.069253701
-0.918972621
-0.918972621
0.07227643
-0.918972621
-0.918972621
-0.918972621
-0.918972621
-0.918972621
1.63018414
0.78046522
-0.918972621
0.07227643
-0.918972621
-0.918972621
-0.918972621
-0.918972621
-0.918972621
-0.918972621
-0.918972621
0.35560576
-0.918972621
0.638666021
-0.918972621
0.638666021
-0.918972621
-0.35258303
-0.494113161
-0.918972621
0.35560576
-0.777442491
0.49713589
1.488384941
1.488384941
0.92199535
0.638666021
1.20532468
1.63018414
1.346854811
1.346854811
1.771714271
1.346854811
1.488384941
1.488384941
FC500M
-0.981799661
-0.894836117
0.256239567
-0.54013207
-0.821274488
-0.74741504
0.744962774
-0.854630368
-0.640497531
0.363454896
-0.935041865
-0.981799661
1.400763202
0.115668358
-0.981799661
-0.345953197
-0.486524406
-0.981799661
-0.981799661
-0.981799661
-0.981799661
-0.887986249
-0.981799661
-0.466570442
-0.981799661
0.718158942
-0.981799661
0.028704813
-0.981799661
-0.573487951
-0.954995829
-0.981799661
0.617793481
0.925441911
0.985899444
1.688457668
0.79172057
1.313799658
-0.172026108
0.423614608
1.40731525
1.788823129
1.460922915
1.775421213
1.420717166
1.400763202
1.474324831
FC1000M
-1.007536179
-0.723521007
0.736096919
-0.550911301
-0.184717405
-0.310220477
1.364987658
-0.901632216
-0.670569025
0.763604442
-0.731429419
-1.00169083
0.753976809
-0.411998311
-0.98209172
-0.899912996
-0.543346733
-1.007536179
-0.978309436
-1.007536179
-1.007536179
-0.940830436
-1.007536179
-0.788163685
-1.007536179
0.746068396
-1.007536179
0.226863904
-1.005473115
-0.135547708
-0.999627766
-1.007536179
0.90664356
1.353296961
-0.049586699
1.886255214
0.894952863
1.506307556
0.075916373
0.306979564
0.869508405
0.489216903
1.453355575
1.833303233
1.558915694
1.592268565
1.551351125
UC100M
1.543563471
-0.438676799
-0.042228745
0.618601703
-0.967190513
-0.967190513
-0.702808118
1.279181077
-0.174294405
-0.570742459
1.147115417
1.543563471
-0.570742459
-0.835124853
0.750667363
0.09008799
1.147115417
1.411497812
1.543563471
1.147115417
0.618601703
1.279181077
1.543563471
0.222153649
1.411497812
-0.967190513
1.411497812
-0.967190513
1.147115417
-0.438676799
-0.438676799
1.411497812
-0.967190513
-0.967190513
-0.967190513
-0.967190513
-0.967190513
-0.438676799
-0.174294405
-0.967190513
-0.967190513
-0.967190513
-0.967190513
-0.967190513
-0.967190513
-0.967190513
-0.967190513
UC500M
1.58526962
0.931472187
-0.601951882
1.191806652
-0.885719023
-0.191236283
-0.295267068
1.128203672
-0.654224777
-0.625127057
1.313347569
1.538919271
-0.61353947
-0.509508685
0.35260782
-0.798683366
1.139791259
1.550506858
1.527331683
0.902374468
-0.607874427
0.33535519
1.58526962
1.09344091
1.579604578
-0.746667974
1.342187786
-0.937734416
1.434888486
-0.688730037
-0.24917422
1.070265735
-0.989749808
-0.937734416
-0.989749808
-0.833446129
-0.665812364
-0.717827756
-0.735080387
-0.677399951
-0.989749808
-0.926146828
-0.833446129
-0.989749808
-0.931811871
-0.989749808
-0.989749808
UC1000M
2.178615251
1.446629303
-0.584041389
1.886135704
-0.601986851
-0.255670919
-0.216316835
0.955175513
-0.689825164
-0.524852848
0.454591575
0.562264346
-0.754365861
-0.716585941
0.748960117
-0.853223318
1.647807377
1.602786305
1.243877067
-0.650471081
-0.684473009
1.107554523
2.286288022
0.92652574
1.095276049
-0.68100985
-0.309507304
-0.80631325
2.01553193
-0.623395472
0.110164639
-0.327452766
-0.82520321
-0.818906557
-0.684158176
-0.610802165
-0.663064388
-0.582152393
-0.573337078
-0.609228002
-0.779552474
-0.851334322
-0.666527547
-0.808202246
-0.792145781
-0.862038632
-0.862038632
GC100M
-0.470403961
-0.470403961
0.621301784
-0.470403961
1.440210748
3.350825458
-0.470403961
-0.470403961
2.259119713
3.624140863
-0.470403961
-0.470403961
-0.470403961
-0.470403961
-0.470403961
0.621301784
-0.470403961
-0.470403961
-0.470403961
-0.470403961
-0.470403961
-0.470403961
-0.470403961
-0.470403961
-0.470403961
0.621301784
-0.470403961
0.348505004
-0.470403961
1.713526153
1.440210748
-0.470403961
-0.470403961
-0.470403961
0.621301784
-0.470403961
-0.470403961
-0.470403961
-0.197607181
-0.470403961
-0.470403961
-0.470403961
-0.470403961
-0.470403961
-0.470403961
-0.470403961
-0.470403961
GC500M
-0.668746731
-0.668746731
0.818010288
-0.668746731
2.57686574
2.042919158
-0.44883156
-0.124083944
2.807497117
1.090108721
-0.61656347
-0.668746731
-0.553664004
0.420112922
1.058891949
-0.04068391
-0.668746731
-0.668746731
-0.668746731
-0.668746731
-0.668746731
0.640028094
-0.668746731
-0.668746731
-0.668746731
0.001249067
-0.668746731
1.896619658
-0.438581276
1.508972576
2.493465707
-0.668746731
-0.354715321
-0.668746731
-0.155766638
-0.553664004
0.231880445
-0.637529959
0.681961072
-0.302066138
-0.668746731
-0.668746731
-0.511731026
-0.605847265
-0.490764537
-0.668746731
-0.396648298
GC1000M
-0.556089944
-0.434889443
0.854660906
-0.772068087
2.429118593
2.101704918
-0.471077271
1.290063652
1.95752802
0.883955813
-0.556089944
-0.768621627
-0.284394035
0.389963252
1.086722528
-0.546324975
-0.398701616
-0.667525475
-0.693373923
-0.772068087
-0.772068087
0.92646215
-0.73932672
-0.72956175
-0.772068087
-0.559536404
-0.772068087
2.288388154
-0.261417637
1.329123529
2.356742938
-0.772068087
0.006831812
-0.712903862
-0.765749578
-0.696820383
0.625471334
-0.700266843
0.170538649
-0.386064597
0.756436803
-0.772068087
-0.703138893
-0.565854913
-0.467630811
-0.73932672
-0.644549077
WC100M
-0.416248832
1.976439803
1.976439803
-0.416248832
4.369128438
-0.416248832
0.183407625
-0.416248832
-0.416248832
-0.416248832
2.57609626
-0.416248832
-0.416248832
-0.416248832
1.376783346
-0.416248832
-0.416248832
-0.416248832
-0.416248832
-0.416248832
-0.416248832
-0.416248832
-0.416248832
-0.416248832
-0.416248832
-0.416248832
1.376783346
-0.416248832
-0.416248832
0.783064082
-0.416248832
0.783064082
-0.416248832
-0.416248832
-0.416248832
-0.416248832
-0.416248832
-0.416248832
-0.416248832
-0.416248832
-0.416248832
-0.416248832
-0.416248832
-0.416248832
-0.416248832
-0.416248832
-0.416248832
WC500M
-0.813548524
2.368291352
0.207557683
-0.813548524
3.735844308
-0.111538007
-0.266527342
0.326078939
1.183078791
0.444600195
0.9095682
0.517536352
0.052568348
1.265131968
0.9095682
-0.148006086
-0.3394635
-0.813548524
0.28049384
-0.813548524
-0.813548524
2.559748766
0.28049384
-0.813548524
-0.612974091
-0.813548524
0.481068274
-0.421516677
0.052568348
-0.813548524
-0.695027268
0.28049384
-0.813548524
0.9095682
-0.813548524
-0.813548524
0.399015096
-0.612974091
-0.3394635
0.362547018
-0.813548524
-0.813548524
-0.813548524
-0.813548524
-0.813548524
-0.148006086
-0.813548524
WC1000M
-0.984412144
0.750162548
0.171970984
-0.490540183
2.605193815
0.184016641
-0.574859786
0.424929793
-0.249627032
0.726071233
0.509249396
-0.863955568
-0.382129265
0.316518875
2.593148158
-0.75554465
-0.35803795
-0.984412144
2.316098033
-0.984412144
-0.984412144
1.063349645
0.027423093
-0.75554465
-0.550768471
-0.321900977
0.184016641
0.593568999
0.521295054
-0.683270705
3.27975064
0.220153614
-0.719407677
0.147879669
-0.984412144
-0.948275171
-0.00871388
-0.273718347
-0.345992292
0.087651381
-0.261672689
-0.984412144
-0.129170456
-0.574859786
-0.960320829
0.003331778
-0.610996759
3
Temp
-0.089096098	-0.137041322	0.155733431	0.382029513	0.338650501	0.372091287	0.212542477	0.253235482	0.877866388	0.965027312	0.78922816	0.938032943	1.92487188	1.312328005	1.656136889	1.233225102	1.436421524	1.258070666	0.988261272	0.842813998	0.760353586	0.14767541	0.437226955	0.750818261	-0.072845757	0.14754111	-0.273490473	-0.115284666	-0.118373574	-1.222993914	-1.065191008	-0.808677349	-1.134892887	-1.521946483	-0.984745101	-1.061430599	-1.336746306	-1.245959273	-1.176928895	-1.082515753	-1.212384187
-0.089096098	-0.137041322	0.155733431	0.382029513	0.338650501	0.372091287	0.212542477	0.253235482	0.877866388	0.965027312	0.78922816	0.938032943	1.92487188	1.312328005	1.656136889	1.233225102	1.436421524	1.258070666	0.988261272	0.842813998	0.760353586	0.14767541	0.437226955	0.750818261	-0.072845757	0.14754111	-0.273490473	-0.115284666	-0.118373574	-1.222993914	-1.065191008	-0.808677349	-1.134892887	-1.521946483	-0.984745101	-1.061430599	-1.336746306	-1.245959273	-1.176928895	-1.082515753	-1.212384187
-0.089096098	-0.137041322	0.155733431	0.382029513	0.338650501	0.372091287	0.212542477	0.253235482	0.877866388	0.965027312	0.78922816	0.938032943	1.92487188	1.312328005	1.656136889	1.233225102	1.436421524	1.258070666	0.988261272	0.842813998	0.760353586	0.14767541	0.437226955	0.750818261	-0.072845757	0.14754111	-0.273490473	-0.115284666	-0.118373574	-1.222993914	-1.065191008	-0.808677349	-1.134892887	-1.521946483	-0.984745101	-1.061430599	-1.336746306	-1.245959273	-1.176928895	-1.082515753	-1.212384187
-0.089096098	-0.137041322	0.155733431	0.382029513	0.338650501	0.372091287	0.212542477	0.253235482	0.877866388	0.965027312	0.78922816	0.938032943	1.92487188	1.312328005	1.656136889	1.233225102	1.436421524	1.258070666	0.988261272	0.842813998	0.760353586	0.14767541	0.437226955	0.750818261	-0.072845757	0.14754111	-0.273490473	-0.115284666	-0.118373574	-1.222993914	-1.065191008	-0.808677349	-1.134892887	-1.521946483	-0.984745101	-1.061430599	-1.336746306	-1.245959273	-1.176928895	-1.082515753	-1.212384187
-0.089096098	-0.137041322	0.155733431	0.382029513	0.338650501	0.372091287	0.212542477	0.253235482	0.877866388	0.965027312	0.78922816	0.938032943	1.92487188	1.312328005	1.656136889	1.233225102	1.436421524	1.258070666	0.988261272	0.842813998	0.760353586	0.14767541	0.437226955	0.750818261	-0.072845757	0.14754111	-0.273490473	-0.115284666	-0.118373574	-1.222993914	-1.065191008	-0.808677349	-1.134892887	-1.521946483	-0.984745101	-1.061430599	-1.336746306	-1.245959273	-1.176928895	-1.082515753	-1.212384187
-0.089096098	-0.137041322	0.155733431	0.382029513	0.338650501	0.372091287	0.212542477	0.253235482	0.877866388	0.965027312	0.78922816	0.938032943	1.92487188	1.312328005	1.656136889	1.233225102	1.436421524	1.258070666	0.988261272	0.842813998	0.760353586	0.14767541	0.437226955	0.750818261	-0.072845757	0.14754111	-0.273490473	-0.115284666	-0.118373574	-1.222993914	-1.065191008	-0.808677349	-1.134892887	-1.521946483	-0.984745101	-1.061430599	-1.336746306	-1.245959273	-1.176928895	-1.082515753	-1.212384187
-0.089096098	-0.137041322	0.155733431	0.382029513	0.338650501	0.372091287	0.212542477	0.253235482	0.877866388	0.965027312	0.78922816	0.938032943	1.92487188	1.312328005	1.656136889	1.233225102	1.436421524	1.258070666	0.988261272	0.842813998	0.760353586	0.14767541	0.437226955	0.750818261	-0.072845757	0.14754111	-0.273490473	-0.115284666	-0.118373574	-1.222993914	-1.065191008	-0.808677349	-1.134892887	-1.521946483	-0.984745101	-1.061430599	-1.336746306	-1.245959273	-1.176928895	-1.082515753	-1.212384187
-0.089096098	-0.137041322	0.155733431	0.382029513	0.338650501	0.372091287	0.212542477	0.253235482	0.877866388	0.965027312	0.78922816	0.938032943	1.92487188	1.312328005	1.656136889	1.233225102	1.436421524	1.258070666	0.988261272	0.842813998	0.760353586	0.14767541	0.437226955	0.750818261	-0.072845757	0.14754111	-0.273490473	-0.115284666	-0.118373574	-1.222993914	-1.065191008	-0.808677349	-1.134892887	-1.521946483	-0.984745101	-1.061430599	-1.336746306	-1.245959273	-1.176928895	-1.082515753	-1.212384187
-0.089096098	-0.137041322	0.155733431	0.382029513	0.338650501	0.372091287	0.212542477	0.253235482	0.877866388	0.965027312	0.78922816	0.938032943	1.92487188	1.312328005	1.656136889	1.233225102	1.436421524	1.258070666	0.988261272	0.842813998	0.760353586	0.14767541	0.437226955	0.750818261	-0.072845757	0.14754111	-0.273490473	-0.115284666	-0.118373574	-1.222993914	-1.065191008	-0.808677349	-1.134892887	-1.521946483	-0.984745101	-1.061430599	-1.336746306	-1.245959273	-1.176928895	-1.082515753	-1.212384187
-0.089096098	-0.137041322	0.155733431	0.382029513	0.338650501	0.372091287	0.212542477	0.253235482	0.877866388	0.965027312	0.78922816	0.938032943	1.92487188	1.312328005	1.656136889	1.233225102	1.436421524	1.258070666	0.988261272	0.842813998	0.760353586	0.14767541	0.437226955	0.750818261	-0.072845757	0.14754111	-0.273490473	-0.115284666	-0.118373574	-1.222993914	-1.065191008	-0.808677349	-1.134892887	-1.521946483	-0.984745101	-1.061430599	-1.336746306	-1.245959273	-1.176928895	-1.082515753	-1.212384187
-0.089096098	-0.137041322	0.155733431	0.382029513	0.338650501	0.372091287	0.212542477	0.253235482	0.877866388	0.965027312	0.78922816	0.938032943	1.92487188	1.312328005	1.656136889	1.233225102	1.436421524	1.258070666	0.988261272	0.842813998	0.760353586	0.14767541	0.437226955	0.750818261	-0.072845757	0.14754111	-0.273490473	-0.115284666	-0.118373574	-1.222993914	-1.065191008	-0.808677349	-1.134892887	-1.521946483	-0.984745101	-1.061430599	-1.336746306	-1.245959273	-1.176928895	-1.082515753	-1.212384187
-0.089096098	-0.137041322	0.155733431	0.382029513	0.338650501	0.372091287	0.212542477	0.253235482	0.877866388	0.965027312	0.78922816	0.938032943	1.92487188	1.312328005	1.656136889	1.233225102	1.436421524	1.258070666	0.988261272	0.842813998	0.760353586	0.14767541	0.437226955	0.750818261	-0.072845757	0.14754111	-0.273490473	-0.115284666	-0.118373574	-1.222993914	-1.065191008	-0.808677349	-1.134892887	-1.521946483	-0.984745101	-1.061430599	-1.336746306	-1.245959273	-1.176928895	-1.082515753	-1.212384187
-0.089096098	-0.137041322	0.155733431	0.382029513	0.338650501	0.372091287	0.212542477	0.253235482	0.877866388	0.965027312	0.78922816	0.938032943	1.92487188	1.312328005	1.656136889	1.233225102	1.436421524	1.258070666	0.988261272	0.842813998	0.760353586	0.14767541	0.437226955	0.750818261	-0.072845757	0.14754111	-0.273490473	-0.115284666	-0.118373574	-1.222993914	-1.065191008	-0.808677349	-1.134892887	-1.521946483	-0.984745101	-1.061430599	-1.336746306	-1.245959273	-1.176928895	-1.082515753	-1.212384187
-0.089096098	-0.137041322	0.155733431	0.382029513	0.338650501	0.372091287	0.212542477	0.253235482	0.877866388	0.965027312	0.78922816	0.938032943	1.92487188	1.312328005	1.656136889	1.233225102	1.436421524	1.258070666	0.988261272	0.842813998	0.760353586	0.14767541	0.437226955	0.750818261	-0.072845757	0.14754111	-0.273490473	-0.115284666	-0.118373574	-1.222993914	-1.065191008	-0.808677349	-1.134892887	-1.521946483	-0.984745101	-1.061430599	-1.336746306	-1.245959273	-1.176928895	-1.082515753	-1.212384187
-0.089096098	-0.137041322	0.155733431	0.382029513	0.338650501	0.372091287	0.212542477	0.253235482	0.877866388	0.965027312	0.78922816	0.938032943	1.92487188	1.312328005	1.656136889	1.233225102	1.436421524	1.258070666	0.988261272	0.842813998	0.760353586	0.14767541	0.437226955	0.750818261	-0.072845757	0.14754111	-0.273490473	-0.115284666	-0.118373574	-1.222993914	-1.065191008	-0.808677349	-1.134892887	-1.521946483	-0.984745101	-1.061430599	-1.336746306	-1.245959273	-1.176928895	-1.082515753	-1.212384187
-0.089096098	-0.137041322	0.155733431	0.382029513	0.338650501	0.372091287	0.212542477	0.253235482	0.877866388	0.965027312	0.78922816	0.938032943	1.92487188	1.312328005	1.656136889	1.233225102	1.436421524	1.258070666	0.988261272	0.842813998	0.760353586	0.14767541	0.437226955	0.750818261	-0.072845757	0.14754111	-0.273490473	-0.115284666	-0.118373574	-1.222993914	-1.065191008	-0.808677349	-1.134892887	-1.521946483	-0.984745101	-1.061430599	-1.336746306	-1.245959273	-1.176928895	-1.082515753	-1.212384187
-0.089096098	-0.137041322	0.155733431	0.382029513	0.338650501	0.372091287	0.212542477	0.253235482	0.877866388	0.965027312	0.78922816	0.938032943	1.92487188	1.312328005	1.656136889	1.233225102	1.436421524	1.258070666	0.988261272	0.842813998	0.760353586	0.14767541	0.437226955	0.750818261	-0.072845757	0.14754111	-0.273490473	-0.115284666	-0.118373574	-1.222993914	-1.065191008	-0.808677349	-1.134892887	-1.521946483	-0.984745101	-1.061430599	-1.336746306	-1.245959273	-1.176928895	-1.082515753	-1.212384187
-0.089096098	-0.137041322	0.155733431	0.382029513	0.338650501	0.372091287	0.212542477	0.253235482	0.877866388	0.965027312	0.78922816	0.938032943	1.92487188	1.312328005	1.656136889	1.233225102	1.436421524	1.258070666	0.988261272	0.842813998	0.760353586	0.14767541	0.437226955	0.750818261	-0.072845757	0.14754111	-0.273490473	-0.115284666	-0.118373574	-1.222993914	-1.065191008	-0.808677349	-1.134892887	-1.521946483	-0.984745101	-1.061430599	-1.336746306	-1.245959273	-1.176928895	-1.082515753	-1.212384187
-0.089096098	-0.137041322	0.155733431	0.382029513	0.338650501	0.372091287	0.212542477	0.253235482	0.877866388	0.965027312	0.78922816	0.938032943	1.92487188	1.312328005	1.656136889	1.233225102	1.436421524	1.258070666	0.988261272	0.842813998	0.760353586	0.14767541	0.437226955	0.750818261	-0.072845757	0.14754111	-0.273490473	-0.115284666	-0.118373574	-1.222993914	-1.065191008	-0.808677349	-1.134892887	-1.521946483	-0.984745101	-1.061430599	-1.336746306	-1.245959273	-1.176928895	-1.082515753	-1.212384187
-0.089096098	-0.137041322	0.155733431	0.382029513	0.338650501	0.372091287	0.212542477	0.253235482	0.877866388	0.965027312	0.78922816	0.938032943	1.92487188	1.312328005	1.656136889	1.233225102	1.436421524	1.258070666	0.988261272	0.842813998	0.760353586	0.14767541	0.437226955	0.750818261	-0.072845757	0.14754111	-0.273490473	-0.115284666	-0.118373574	-1.222993914	-1.065191008	-0.808677349	-1.134892887	-1.521946483	-0.984745101	-1.061430599	-1.336746306	-1.245959273	-1.176928895	-1.082515753	-1.212384187
-0.089096098	-0.137041322	0.155733431	0.382029513	0.338650501	0.372091287	0.212542477	0.253235482	0.877866388	0.965027312	0.78922816	0.938032943	1.92487188	1.312328005	1.656136889	1.233225102	1.436421524	1.258070666	0.988261272	0.842813998	0.760353586	0.14767541	0.437226955	0.750818261	-0.072845757	0.14754111	-0.273490473	-0.115284666	-0.118373574	-1.222993914	-1.065191008	-0.808677349	-1.134892887	-1.521946483	-0.984745101	-1.061430599	-1.336746306	-1.245959273	-1.176928895	-1.082515753	-1.212384187
-0.089096098	-0.137041322	0.155733431	0.382029513	0.338650501	0.372091287	0.212542477	0.253235482	0.877866388	0.965027312	0.78922816	0.938032943	1.92487188	1.312328005	1.656136889	1.233225102	1.436421524	1.258070666	0.988261272	0.842813998	0.760353586	0.14767541	0.437226955	0.750818261	-0.072845757	0.14754111	-0.273490473	-0.115284666	-0.118373574	-1.222993914	-1.065191008	-0.808677349	-1.134892887	-1.521946483	-0.984745101	-1.061430599	-1.336746306	-1.245959273	-1.176928895	-1.082515753	-1.212384187
-0.089096098	-0.137041322	0.155733431	0.382029513	0.338650501	0.372091287	0.212542477	0.253235482	0.877866388	0.965027312	0.78922816	0.938032943	1.92487188	1.312328005	1.656136889	1.233225102	1.436421524	1.258070666	0.988261272	0.842813998	0.760353586	0.14767541	0.437226955	0.750818261	-0.072845757	0.14754111	-0.273490473	-0.115284666	-0.118373574	-1.222993914	-1.065191008	-0.808677349	-1.134892887	-1.521946483	-0.984745101	-1.061430599	-1.336746306	-1.245959273	-1.176928895	-1.082515753	-1.212384187
-0.089096098	-0.137041322	0.155733431	0.382029513	0.338650501	0.372091287	0.212542477	0.253235482	0.877866388	0.965027312	0.78922816	0.938032943	1.92487188	1.312328005	1.656136889	1.233225102	1.436421524	1.258070666	0.988261272	0.842813998	0.760353586	0.14767541	0.437226955	0.750818261	-0.072845757	0.14754111	-0.273490473	-0.115284666	-0.118373574	-1.222993914	-1.065191008	-0.808677349	-1.134892887	-1.521946483	-0.984745101	-1.061430599	-1.336746306	-1.245959273	-1.176928895	-1.082515753	-1.212384187
-0.089096098	-0.137041322	0.155733431	0.382029513	0.338650501	0.372091287	0.212542477	0.253235482	0.877866388	0.965027312	0.78922816	0.938032943	1.92487188	1.312328005	1.656136889	1.233225102	1.436421524	1.258070666	0.988261272	0.842813998	0.760353586	0.14767541	0.437226955	0.750818261	-0.072845757	0.14754111	-0.273490473	-0.115284666	-0.118373574	-1.222993914	-1.065191008	-0.808677349	-1.134892887	-1.521946483	-0.984745101	-1.061430599	-1.336746306	-1.245959273	-1.176928895	-1.082515753	-1.212384187
-0.089096098	-0.137041322	0.155733431	0.382029513	0.338650501	0.372091287	0.212542477	0.253235482	0.877866388	0.965027312	0.78922816	0.938032943	1.92487188	1.312328005	1.656136889	1.233225102	1.436421524	1.258070666	0.988261272	0.842813998	0.760353586	0.14767541	0.437226955	0.750818261	-0.072845757	0.14754111	-0.273490473	-0.115284666	-0.118373574	-1.222993914	-1.065191008	-0.808677349	-1.134892887	-1.521946483	-0.984745101	-1.061430599	-1.336746306	-1.245959273	-1.176928895	-1.082515753	-1.212384187
-0.089096098	-0.137041322	0.155733431	0.382029513	0.338650501	0.372091287	0.212542477	0.253235482	0.877866388	0.965027312	0.78922816	0.938032943	1.92487188	1.312328005	1.656136889	1.233225102	1.436421524	1.258070666	0.988261272	0.842813998	0.760353586	0.14767541	0.437226955	0.750818261	-0.072845757	0.14754111	-0.273490473	-0.115284666	-0.118373574	-1.222993914	-1.065191008	-0.808677349	-1.134892887	-1.521946483	-0.984745101	-1.061430599	-1.336746306	-1.245959273	-1.176928895	-1.082515753	-1.212384187
-0.089096098	-0.137041322	0.155733431	0.382029513	0.338650501	0.372091287	0.212542477	0.253235482	0.877866388	0.965027312	0.78922816	0.938032943	1.92487188	1.312328005	1.656136889	1.233225102	1.436421524	1.258070666	0.988261272	0.842813998	0.760353586	0.14767541	0.437226955	0.750818261	-0.072845757	0.14754111	-0.273490473	-0.115284666	-0.118373574	-1.222993914	-1.065191008	-0.808677349	-1.134892887	-1.521946483	-0.984745101	-1.061430599	-1.336746306	-1.245959273	-1.176928895	-1.082515753	-1.212384187
-0.089096098	-0.137041322	0.155733431	0.382029513	0.338650501	0.372091287	0.212542477	0.253235482	0.877866388	0.965027312	0.78922816	0.938032943	1.92487188	1.312328005	1.656136889	1.233225102	1.436421524	1.258070666	0.988261272	0.842813998	0.760353586	0.14767541	0.437226955	0.750818261	-0.072845757	0.14754111	-0.273490473	-0.115284666	-0.118373574	-1.222993914	-1.065191008	-0.808677349	-1.134892887	-1.521946483	-0.984745101	-1.061430599	-1.336746306	-1.245959273	-1.176928895	-1.082515753	-1.212384187
-0.089096098	-0.137041322	0.155733431	0.382029513	0.338650501	0.372091287	0.212542477	0.253235482	0.877866388	0.965027312	0.78922816	0.938032943	1.92487188	1.312328005	1.656136889	1.233225102	1.436421524	1.258070666	0.988261272	0.842813998	0.760353586	0.14767541	0.437226955	0.750818261	-0.072845757	0.14754111	-0.273490473	-0.115284666	-0.118373574	-1.222993914	-1.065191008	-0.808677349	-1.134892887	-1.521946483	-0.984745101	-1.061430599	-1.336746306	-1.245959273	-1.176928895	-1.082515753	-1.212384187
-0.089096098	-0.137041322	0.155733431	0.382029513	0.338650501	0.372091287	0.212542477	0.253235482	0.877866388	0.965027312	0.78922816	0.938032943	1.92487188	1.312328005	1.656136889	1.233225102	1.436421524	1.258070666	0.988261272	0.842813998	0.760353586	0.14767541	0.437226955	0.750818261	-0.072845757	0.14754111	-0.273490473	-0.115284666	-0.118373574	-1.222993914	-1.065191008	-0.808677349	-1.134892887	-1.521946483	-0.984745101	-1.061430599	-1.336746306	-1.245959273	-1.176928895	-1.082515753	-1.212384187
-0.089096098	-0.137041322	0.155733431	0.382029513	0.338650501	0.372091287	0.212542477	0.253235482	0.877866388	0.965027312	0.78922816	0.938032943	1.92487188	1.312328005	1.656136889	1.233225102	1.436421524	1.258070666	0.988261272	0.842813998	0.760353586	0.14767541	0.437226955	0.750818261	-0.072845757	0.14754111	-0.273490473	-0.115284666	-0.118373574	-1.222993914	-1.065191008	-0.808677349	-1.134892887	-1.521946483	-0.984745101	-1.061430599	-1.336746306	-1.245959273	-1.176928895	-1.082515753	-1.212384187
-0.089096098	-0.137041322	0.155733431	0.382029513	0.338650501	0.372091287	0.212542477	0.253235482	0.877866388	0.965027312	0.78922816	0.938032943	1.92487188	1.312328005	1.656136889	1.233225102	1.436421524	1.258070666	0.988261272	0.842813998	0.760353586	0.14767541	0.437226955	0.750818261	-0.072845757	0.14754111	-0.273490473	-0.115284666	-0.118373574	-1.222993914	-1.065191008	-0.808677349	-1.134892887	-1.521946483	-0.984745101	-1.061430599	-1.336746306	-1.245959273	-1.176928895	-1.082515753	-1.212384187
-0.089096098	-0.137041322	0.155733431	0.382029513	0.338650501	0.372091287	0.212542477	0.253235482	0.877866388	0.965027312	0.78922816	0.938032943	1.92487188	1.312328005	1.656136889	1.233225102	1.436421524	1.258070666	0.988261272	0.842813998	0.760353586	0.14767541	0.437226955	0.750818261	-0.072845757	0.14754111	-0.273490473	-0.115284666	-0.118373574	-1.222993914	-1.065191008	-0.808677349	-1.134892887	-1.521946483	-0.984745101	-1.061430599	-1.336746306	-1.245959273	-1.176928895	-1.082515753	-1.212384187
-0.089096098	-0.137041322	0.155733431	0.382029513	0.338650501	0.372091287	0.212542477	0.253235482	0.877866388	0.965027312	0.78922816	0.938032943	1.92487188	1.312328005	1.656136889	1.233225102	1.436421524	1.258070666	0.988261272	0.842813998	0.760353586	0.14767541	0.437226955	0.750818261	-0.072845757	0.14754111	-0.273490473	-0.115284666	-0.118373574	-1.222993914	-1.065191008	-0.808677349	-1.134892887	-1.521946483	-0.984745101	-1.061430599	-1.336746306	-1.245959273	-1.176928895	-1.082515753	-1.212384187
-0.089096098	-0.137041322	0.155733431	0.382029513	0.338650501	0.372091287	0.212542477	0.253235482	0.877866388	0.965027312	0.78922816	0.938032943	1.92487188	1.312328005	1.656136889	1.233225102	1.436421524	1.258070666	0.988261272	0.842813998	0.760353586	0.14767541	0.437226955	0.750818261	-0.072845757	0.14754111	-0.273490473	-0.115284666	-0.118373574	-1.222993914	-1.065191008	-0.808677349	-1.134892887	-1.521946483	-0.984745101	-1.061430599	-1.336746306	-1.245959273	-1.176928895	-1.082515753	-1.212384187
-0.089096098	-0.137041322	0.155733431	0.382029513	0.338650501	0.372091287	0.212542477	0.253235482	0.877866388	0.965027312	0.78922816	0.938032943	1.92487188	1.312328005	1.656136889	1.233225102	1.436421524	1.258070666	0.988261272	0.842813998	0.760353586	0.14767541	0.437226955	0.750818261	-0.072845757	0.14754111	-0.273490473	-0.115284666	-0.118373574	-1.222993914	-1.065191008	-0.808677349	-1.134892887	-1.521946483	-0.984745101	-1.061430599	-1.336746306	-1.245959273	-1.176928895	-1.082515753	-1.212384187
-0.089096098	-0.137041322	0.155733431	0.382029513	0.338650501	0.372091287	0.212542477	0.253235482	0.877866388	0.965027312	0.78922816	0.938032943	1.92487188	1.312328005	1.656136889	1.233225102	1.436421524	1.258070666	0.988261272	0.842813998	0.760353586	0.14767541	0.437226955	0.750818261	-0.072845757	0.14754111	-0.273490473	-0.115284666	-0.118373574	-1.222993914	-1.065191008	-0.808677349	-1.134892887	-1.521946483	-0.984745101	-1.061430599	-1.336746306	-1.245959273	-1.176928895	-1.082515753	-1.212384187
-0.089096098	-0.137041322	0.155733431	0.382029513	0.338650501	0.372091287	0.212542477	0.253235482	0.877866388	0.965027312	0.78922816	0.938032943	1.92487188	1.312328005	1.656136889	1.233225102	1.436421524	1.258070666	0.988261272	0.842813998	0.760353586	0.14767541	0.437226955	0.750818261	-0.072845757	0.14754111	-0.273490473	-0.115284666	-0.118373574	-1.222993914	-1.065191008	-0.808677349	-1.134892887	-1.521946483	-0.984745101	-1.061430599	-1.336746306	-1.245959273	-1.176928895	-1.082515753	-1.212384187
-0.089096098	-0.137041322	0.155733431	0.382029513	0.338650501	0.372091287	0.212542477	0.253235482	0.877866388	0.965027312	0.78922816	0.938032943	1.92487188	1.312328005	1.656136889	1.233225102	1.436421524	1.258070666	0.988261272	0.842813998	0.760353586	0.14767541	0.437226955	0.750818261	-0.072845757	0.14754111	-0.273490473	-0.115284666	-0.118373574	-1.222993914	-1.065191008	-0.808677349	-1.134892887	-1.521946483	-0.984745101	-1.061430599	-1.336746306	-1.245959273	-1.176928895	-1.082515753	-1.212384187
-0.089096098	-0.137041322	0.155733431	0.382029513	0.338650501	0.372091287	0.212542477	0.253235482	0.877866388	0.965027312	0.78922816	0.938032943	1.92487188	1.312328005	1.656136889	1.233225102	1.436421524	1.258070666	0.988261272	0.842813998	0.760353586	0.14767541	0.437226955	0.750818261	-0.072845757	0.14754111	-0.273490473	-0.115284666	-0.118373574	-1.222993914	-1.065191008	-0.808677349	-1.134892887	-1.521946483	-0.984745101	-1.061430599	-1.336746306	-1.245959273	-1.176928895	-1.082515753	-1.212384187
-0.089096098	-0.137041322	0.155733431	0.382029513	0.338650501	0.372091287	0.212542477	0.253235482	0.877866388	0.965027312	0.78922816	0.938032943	1.92487188	1.312328005	1.656136889	1.233225102	1.436421524	1.258070666	0.988261272	0.842813998	0.760353586	0.14767541	0.437226955	0.750818261	-0.072845757	0.14754111	-0.273490473	-0.115284666	-0.118373574	-1.222993914	-1.065191008	-0.808677349	-1.134892887	-1.521946483	-0.984745101	-1.061430599	-1.336746306	-1.245959273	-1.176928895	-1.082515753	-1.212384187
-0.089096098	-0.137041322	0.155733431	0.382029513	0.338650501	0.372091287	0.212542477	0.253235482	0.877866388	0.965027312	0.78922816	0.938032943	1.92487188	1.312328005	1.656136889	1.233225102	1.436421524	1.258070666	0.988261272	0.842813998	0.760353586	0.14767541	0.437226955	0.750818261	-0.072845757	0.14754111	-0.273490473	-0.115284666	-0.118373574	-1.222993914	-1.065191008	-0.808677349	-1.134892887	-1.521946483	-0.984745101	-1.061430599	-1.336746306	-1.245959273	-1.176928895	-1.082515753	-1.212384187
-0.089096098	-0.137041322	0.155733431	0.382029513	0.338650501	0.372091287	0.212542477	0.253235482	0.877866388	0.965027312	0.78922816	0.938032943	1.92487188	1.312328005	1.656136889	1.233225102	1.436421524	1.258070666	0.988261272	0.842813998	0.760353586	0.14767541	0.437226955	0.750818261	-0.072845757	0.14754111	-0.273490473	-0.115284666	-0.118373574	-1.222993914	-1.065191008	-0.808677349	-1.134892887	-1.521946483	-0.984745101	-1.061430599	-1.336746306	-1.245959273	-1.176928895	-1.082515753	-1.212384187
-0.089096098	-0.137041322	0.155733431	0.382029513	0.338650501	0.372091287	0.212542477	0.253235482	0.877866388	0.965027312	0.78922816	0.938032943	1.92487188	1.312328005	1.656136889	1.233225102	1.436421524	1.258070666	0.988261272	0.842813998	0.760353586	0.14767541	0.437226955	0.750818261	-0.072845757	0.14754111	-0.273490473	-0.115284666	-0.118373574	-1.222993914	-1.065191008	-0.808677349	-1.134892887	-1.521946483	-0.984745101	-1.061430599	-1.336746306	-1.245959273	-1.176928895	-1.082515753	-1.212384187
-0.089096098	-0.137041322	0.155733431	0.382029513	0.338650501	0.372091287	0.212542477	0.253235482	0.877866388	0.965027312	0.78922816	0.938032943	1.92487188	1.312328005	1.656136889	1.233225102	1.436421524	1.258070666	0.988261272	0.842813998	0.760353586	0.14767541	0.437226955	0.750818261	-0.072845757	0.14754111	-0.273490473	-0.115284666	-0.118373574	-1.222993914	-1.065191008	-0.808677349	-1.134892887	-1.521946483	-0.984745101	-1.061430599	-1.336746306	-1.245959273	-1.176928895	-1.082515753	-1.212384187
-0.089096098	-0.137041322	0.155733431	0.382029513	0.338650501	0.372091287	0.212542477	0.253235482	0.877866388	0.965027312	0.78922816	0.938032943	1.92487188	1.312328005	1.656136889	1.233225102	1.436421524	1.258070666	0.988261272	0.842813998	0.760353586	0.14767541	0.437226955	0.750818261	-0.072845757	0.14754111	-0.273490473	-0.115284666	-0.118373574	-1.222993914	-1.065191008	-0.808677349	-1.134892887	-1.521946483	-0.984745101	-1.061430599	-1.336746306	-1.245959273	-1.176928895	-1.082515753	-1.212384187
Precip
-0.672619427	-0.118781729	-0.4572381	-0.611081905	-0.672619427	-0.657235046	-0.672619427	0.496593492	-0.641850666	-0.672619427	-0.672619427	-0.672619427	-0.672619427	-0.672619427	-0.672619427	-0.672619427	-0.672619427	-0.672619427	-0.672619427	-0.672619427	-0.041859826	0.235059023	-0.641850666	-0.672619427	-0.118781729	-0.672619427	-0.672619427	1.3581188	-0.026475446	-0.641850666	-0.672619427	3.081169416	2.158106586	1.465809463	2.635022381	1.096584331	0.558131014	0.327365306	-0.057244207	2.265797249	-0.318778675
-0.672619427	-0.118781729	-0.4572381	-0.611081905	-0.672619427	-0.657235046	-0.672619427	0.496593492	-0.641850666	-0.672619427	-0.672619427	-0.672619427	-0.672619427	-0.672619427	-0.672619427	-0.672619427	-0.672619427	-0.672619427	-0.672619427	-0.672619427	-0.041859826	0.235059023	-0.641850666	-0.672619427	-0.118781729	-0.672619427	-0.672619427	1.3581188	-0.026475446	-0.641850666	-0.672619427	3.081169416	2.158106586	1.465809463	2.635022381	1.096584331	0.558131014	0.327365306	-0.057244207	2.265797249	-0.318778675
-0.672619427	-0.118781729	-0.4572381	-0.611081905	-0.672619427	-0.657235046	-0.672619427	0.496593492	-0.641850666	-0.672619427	-0.672619427	-0.672619427	-0.672619427	-0.672619427	-0.672619427	-0.672619427	-0.672619427	-0.672619427	-0.672619427	-0.672619427	-0.041859826	0.235059023	-0.641850666	-0.672619427	-0.118781729	-0.672619427	-0.672619427	1.3581188	-0.026475446	-0.641850666	-0.672619427	3.081169416	2.158106586	1.465809463	2.635022381	1.096584331	0.558131014	0.327365306	-0.057244207	2.265797249	-0.318778675
-0.672619427	-0.118781729	-0.4572381	-0.611081905	-0.672619427	-0.657235046	-0.672619427	0.496593492	-0.641850666	-0.672619427	-0.672619427	-0.672619427	-0.672619427	-0.672619427	-0.672619427	-0.672619427	-0.672619427	-0.672619427	-0.672619427	-0.672619427	-0.041859826	0.235059023	-0.641850666	-0.672619427	-0.118781729	-0.672619427	-0.672619427	1.3581188	-0.026475446	-0.641850666	-0.672619427	3.081169416	2.158106586	1.465809463	2.635022381	1.096584331	0.558131014	0.327365306	-0.057244207	2.265797249	-0.318778675
-0.672619427	-0.118781729	-0.4572381	-0.611081905	-0.672619427	-0.657235046	-0.672619427	0.496593492	-0.641850666	-0.672619427	-0.672619427	-0.672619427	-0.672619427	-0.672619427	-0.672619427	-0.672619427	-0.672619427	-0.672619427	-0.672619427	-0.672619427	-0.041859826	0.235059023	-0.641850666	-0.672619427	-0.118781729	-0.672619427	-0.672619427	1.3581188	-0.026475446	-0.641850666	-0.672619427	3.081169416	2.158106586	1.465809463	2.635022381	1.096584331	0.558131014	0.327365306	-0.057244207	2.265797249	-0.318778675
-0.672619427	-0.118781729	-0.4572381	-0.611081905	-0.672619427	-0.657235046	-0.672619427	0.496593492	-0.641850666	-0.672619427	-0.672619427	-0.672619427	-0.672619427	-0.672619427	-0.672619427	-0.672619427	-0.672619427	-0.672619427	-0.672619427	-0.672619427	-0.041859826	0.235059023	-0.641850666	-0.672619427	-0.118781729	-0.672619427	-0.672619427	1.3581188	-0.026475446	-0.641850666	-0.672619427	3.081169416	2.158106586	1.465809463	2.635022381	1.096584331	0.558131014	0.327365306	-0.057244207	2.265797249	-0.318778675
-0.672619427	-0.118781729	-0.4572381	-0.611081905	-0.672619427	-0.657235046	-0.672619427	0.496593492	-0.641850666	-0.672619427	-0.672619427	-0.672619427	-0.672619427	-0.672619427	-0.672619427	-0.672619427	-0.672619427	-0.672619427	-0.672619427	-0.672619427	-0.041859826	0.235059023	-0.641850666	-0.672619427	-0.118781729	-0.672619427	-0.672619427	1.3581188	-0.026475446	-0.641850666	-0.672619427	3.081169416	2.158106586	1.465809463	2.635022381	1.096584331	0.558131014	0.327365306	-0.057244207	2.265797249	-0.318778675
-0.672619427	-0.118781729	-0.4572381	-0.611081905	-0.672619427	-0.657235046	-0.672619427	0.496593492	-0.641850666	-0.672619427	-0.672619427	-0.672619427	-0.672619427	-0.672619427	-0.672619427	-0.672619427	-0.672619427	-0.672619427	-0.672619427	-0.672619427	-0.041859826	0.235059023	-0.641850666	-0.672619427	-0.118781729	-0.672619427	-0.672619427	1.3581188	-0.026475446	-0.641850666	-0.672619427	3.081169416	2.158106586	1.465809463	2.635022381	1.096584331	0.558131014	0.327365306	-0.057244207	2.265797249	-0.318778675
-0.672619427	-0.118781729	-0.4572381	-0.611081905	-0.672619427	-0.657235046	-0.672619427	0.496593492	-0.641850666	-0.672619427	-0.672619427	-0.672619427	-0.672619427	-0.672619427	-0.672619427	-0.672619427	-0.672619427	-0.672619427	-0.672619427	-0.672619427	-0.041859826	0.235059023	-0.641850666	-0.672619427	-0.118781729	-0.672619427	-0.672619427	1.3581188	-0.026475446	-0.641850666	-0.672619427	3.081169416	2.158106586	1.465809463	2.635022381	1.096584331	0.558131014	0.327365306	-0.057244207	2.265797249	-0.318778675
-0.672619427	-0.118781729	-0.4572381	-0.611081905	-0.672619427	-0.657235046	-0.672619427	0.496593492	-0.641850666	-0.672619427	-0.672619427	-0.672619427	-0.672619427	-0.672619427	-0.672619427	-0.672619427	-0.672619427	-0.672619427	-0.672619427	-0.672619427	-0.041859826	0.235059023	-0.641850666	-0.672619427	-0.118781729	-0.672619427	-0.672619427	1.3581188	-0.026475446	-0.641850666	-0.672619427	3.081169416	2.158106586	1.465809463	2.635022381	1.096584331	0.558131014	0.327365306	-0.057244207	2.265797249	-0.318778675
-0.672619427	-0.118781729	-0.4572381	-0.611081905	-0.672619427	-0.657235046	-0.672619427	0.496593492	-0.641850666	-0.672619427	-0.672619427	-0.672619427	-0.672619427	-0.672619427	-0.672619427	-0.672619427	-0.672619427	-0.672619427	-0.672619427	-0.672619427	-0.041859826	0.235059023	-0.641850666	-0.672619427	-0.118781729	-0.672619427	-0.672619427	1.3581188	-0.026475446	-0.641850666	-0.672619427	3.081169416	2.158106586	1.465809463	2.635022381	1.096584331	0.558131014	0.327365306	-0.057244207	2.265797249	-0.318778675
-0.672619427	-0.118781729	-0.4572381	-0.611081905	-0.672619427	-0.657235046	-0.672619427	0.496593492	-0.641850666	-0.672619427	-0.672619427	-0.672619427	-0.672619427	-0.672619427	-0.672619427	-0.672619427	-0.672619427	-0.672619427	-0.672619427	-0.672619427	-0.041859826	0.235059023	-0.641850666	-0.672619427	-0.118781729	-0.672619427	-0.672619427	1.3581188	-0.026475446	-0.641850666	-0.672619427	3.081169416	2.158106586	1.465809463	2.635022381	1.096584331	0.558131014	0.327365306	-0.057244207	2.265797249	-0.318778675
-0.672619427	-0.118781729	-0.4572381	-0.611081905	-0.672619427	-0.657235046	-0.672619427	0.496593492	-0.641850666	-0.672619427	-0.672619427	-0.672619427	-0.672619427	-0.672619427	-0.672619427	-0.672619427	-0.672619427	-0.672619427	-0.672619427	-0.672619427	-0.041859826	0.235059023	-0.641850666	-0.672619427	-0.118781729	-0.672619427	-0.672619427	1.3581188	-0.026475446	-0.641850666	-0.672619427	3.081169416	2.158106586	1.465809463	2.635022381	1.096584331	0.558131014	0.327365306	-0.057244207	2.265797249	-0.318778675
-0.672619427	-0.118781729	-0.4572381	-0.611081905	-0.672619427	-0.657235046	-0.672619427	0.496593492	-0.641850666	-0.672619427	-0.672619427	-0.672619427	-0.672619427	-0.672619427	-0.672619427	-0.672619427	-0.672619427	-0.672619427	-0.672619427	-0.672619427	-0.041859826	0.235059023	-0.641850666	-0.672619427	-0.118781729	-0.672619427	-0.672619427	1.3581188	-0.026475446	-0.641850666	-0.672619427	3.081169416	2.158106586	1.465809463	2.635022381	1.096584331	0.558131014	0.327365306	-0.057244207	2.265797249	-0.318778675
-0.672619427	-0.118781729	-0.4572381	-0.611081905	-0.672619427	-0.657235046	-0.672619427	0.496593492	-0.641850666	-0.672619427	-0.672619427	-0.672619427	-0.672619427	-0.672619427	-0.672619427	-0.672619427	-0.672619427	-0.672619427	-0.672619427	-0.672619427	-0.041859826	0.235059023	-0.641850666	-0.672619427	-0.118781729	-0.672619427	-0.672619427	1.3581188	-0.026475446	-0.641850666	-0.672619427	3.081169416	2.158106586	1.465809463	2.635022381	1.096584331	0.558131014	0.327365306	-0.057244207	2.265797249	-0.318778675
-0.672619427	-0.118781729	-0.4572381	-0.611081905	-0.672619427	-0.657235046	-0.672619427	0.496593492	-0.641850666	-0.672619427	-0.672619427	-0.672619427	-0.672619427	-0.672619427	-0.672619427	-0.672619427	-0.672619427	-0.672619427	-0.672619427	-0.672619427	-0.041859826	0.235059023	-0.641850666	-0.672619427	-0.118781729	-0.672619427	-0.672619427	1.3581188	-0.026475446	-0.641850666	-0.672619427	3.081169416	2.158106586	1.465809463	2.635022381	1.096584331	0.558131014	0.327365306	-0.057244207	2.265797249	-0.318778675
-0.672619427	-0.118781729	-0.4572381	-0.611081905	-0.672619427	-0.657235046	-0.672619427	0.496593492	-0.641850666	-0.672619427	-0.672619427	-0.672619427	-0.672619427	-0.672619427	-0.672619427	-0.672619427	-0.672619427	-0.672619427	-0.672619427	-0.672619427	-0.041859826	0.235059023	-0.641850666	-0.672619427	-0.118781729	-0.672619427	-0.672619427	1.3581188	-0.026475446	-0.641850666	-0.672619427	3.081169416	2.158106586	1.465809463	2.635022381	1.096584331	0.558131014	0.327365306	-0.057244207	2.265797249	-0.318778675
-0.672619427	-0.118781729	-0.4572381	-0.611081905	-0.672619427	-0.657235046	-0.672619427	0.496593492	-0.641850666	-0.672619427	-0.672619427	-0.672619427	-0.672619427	-0.672619427	-0.672619427	-0.672619427	-0.672619427	-0.672619427	-0.672619427	-0.672619427	-0.041859826	0.235059023	-0.641850666	-0.672619427	-0.118781729	-0.672619427	-0.672619427	1.3581188	-0.026475446	-0.641850666	-0.672619427	3.081169416	2.158106586	1.465809463	2.635022381	1.096584331	0.558131014	0.327365306	-0.057244207	2.265797249	-0.318778675
-0.672619427	-0.118781729	-0.4572381	-0.611081905	-0.672619427	-0.657235046	-0.672619427	0.496593492	-0.641850666	-0.672619427	-0.672619427	-0.672619427	-0.672619427	-0.672619427	-0.672619427	-0.672619427	-0.672619427	-0.672619427	-0.672619427	-0.672619427	-0.041859826	0.235059023	-0.641850666	-0.672619427	-0.118781729	-0.672619427	-0.672619427	1.3581188	-0.026475446	-0.641850666	-0.672619427	3.081169416	2.158106586	1.465809463	2.635022381	1.096584331	0.558131014	0.327365306	-0.057244207	2.265797249	-0.318778675
-0.672619427	-0.118781729	-0.4572381	-0.611081905	-0.672619427	-0.657235046	-0.672619427	0.496593492	-0.641850666	-0.672619427	-0.672619427	-0.672619427	-0.672619427	-0.672619427	-0.672619427	-0.672619427	-0.672619427	-0.672619427	-0.672619427	-0.672619427	-0.041859826	0.235059023	-0.641850666	-0.672619427	-0.118781729	-0.672619427	-0.672619427	1.3581188	-0.026475446	-0.641850666	-0.672619427	3.081169416	2.158106586	1.465809463	2.635022381	1.096584331	0.558131014	0.327365306	-0.057244207	2.265797249	-0.318778675
-0.672619427	-0.118781729	-0.4572381	-0.611081905	-0.672619427	-0.657235046	-0.672619427	0.496593492	-0.641850666	-0.672619427	-0.672619427	-0.672619427	-0.672619427	-0.672619427	-0.672619427	-0.672619427	-0.672619427	-0.672619427	-0.672619427	-0.672619427	-0.041859826	0.235059023	-0.641850666	-0.672619427	-0.118781729	-0.672619427	-0.672619427	1.3581188	-0.026475446	-0.641850666	-0.672619427	3.081169416	2.158106586	1.465809463	2.635022381	1.096584331	0.558131014	0.327365306	-0.057244207	2.265797249	-0.318778675
-0.672619427	-0.118781729	-0.4572381	-0.611081905	-0.672619427	-0.657235046	-0.672619427	0.496593492	-0.641850666	-0.672619427	-0.672619427	-0.672619427	-0.672619427	-0.672619427	-0.672619427	-0.672619427	-0.672619427	-0.672619427	-0.672619427	-0.672619427	-0.041859826	0.235059023	-0.641850666	-0.672619427	-0.118781729	-0.672619427	-0.672619427	1.3581188	-0.026475446	-0.641850666	-0.672619427	3.081169416	2.158106586	1.465809463	2.635022381	1.096584331	0.558131014	0.327365306	-0.057244207	2.265797249	-0.318778675
-0.672619427	-0.118781729	-0.4572381	-0.611081905	-0.672619427	-0.657235046	-0.672619427	0.496593492	-0.641850666	-0.672619427	-0.672619427	-0.672619427	-0.672619427	-0.672619427	-0.672619427	-0.672619427	-0.672619427	-0.672619427	-0.672619427	-0.672619427	-0.041859826	0.235059023	-0.641850666	-0.672619427	-0.118781729	-0.672619427	-0.672619427	1.3581188	-0.026475446	-0.641850666	-0.672619427	3.081169416	2.158106586	1.465809463	2.635022381	1.096584331	0.558131014	0.327365306	-0.057244207	2.265797249	-0.318778675
-0.672619427	-0.118781729	-0.4572381	-0.611081905	-0.672619427	-0.657235046	-0.672619427	0.496593492	-0.641850666	-0.672619427	-0.672619427	-0.672619427	-0.672619427	-0.672619427	-0.672619427	-0.672619427	-0.672619427	-0.672619427	-0.672619427	-0.672619427	-0.041859826	0.235059023	-0.641850666	-0.672619427	-0.118781729	-0.672619427	-0.672619427	1.3581188	-0.026475446	-0.641850666	-0.672619427	3.081169416	2.158106586	1.465809463	2.635022381	1.096584331	0.558131014	0.327365306	-0.057244207	2.265797249	-0.318778675
-0.672619427	-0.118781729	-0.4572381	-0.611081905	-0.672619427	-0.657235046	-0.672619427	0.496593492	-0.641850666	-0.672619427	-0.672619427	-0.672619427	-0.672619427	-0.672619427	-0.672619427	-0.672619427	-0.672619427	-0.672619427	-0.672619427	-0.672619427	-0.041859826	0.235059023	-0.641850666	-0.672619427	-0.118781729	-0.672619427	-0.672619427	1.3581188	-0.026475446	-0.641850666	-0.672619427	3.081169416	2.158106586	1.465809463	2.635022381	1.096584331	0.558131014	0.327365306	-0.057244207	2.265797249	-0.318778675
-0.672619427	-0.118781729	-0.4572381	-0.611081905	-0.672619427	-0.657235046	-0.672619427	0.496593492	-0.641850666	-0.672619427	-0.672619427	-0.672619427	-0.672619427	-0.672619427	-0.672619427	-0.672619427	-0.672619427	-0.672619427	-0.672619427	-0.672619427	-0.041859826	0.235059023	-0.641850666	-0.672619427	-0.118781729	-0.672619427	-0.672619427	1.3581188	-0.026475446	-0.641850666	-0.672619427	3.081169416	2.158106586	1.465809463	2.635022381	1.096584331	0.558131014	0.327365306	-0.057244207	2.265797249	-0.318778675
-0.672619427	-0.118781729	-0.4572381	-0.611081905	-0.672619427	-0.657235046	-0.672619427	0.496593492	-0.641850666	-0.672619427	-0.672619427	-0.672619427	-0.672619427	-0.672619427	-0.672619427	-0.672619427	-0.672619427	-0.672619427	-0.672619427	-0.672619427	-0.041859826	0.235059023	-0.641850666	-0.672619427	-0.118781729	-0.672619427	-0.672619427	1.3581188	-0.026475446	-0.641850666	-0.672619427	3.081169416	2.158106586	1.465809463	2.635022381	1.096584331	0.558131014	0.327365306	-0.057244207	2.265797249	-0.318778675
-0.672619427	-0.118781729	-0.4572381	-0.611081905	-0.672619427	-0.657235046	-0.672619427	0.496593492	-0.641850666	-0.672619427	-0.672619427	-0.672619427	-0.672619427	-0.672619427	-0.672619427	-0.672619427	-0.672619427	-0.672619427	-0.672619427	-0.672619427	-0.041859826	0.235059023	-0.641850666	-0.672619427	-0.118781729	-0.672619427	-0.672619427	1.3581188	-0.026475446	-0.641850666	-0.672619427	3.081169416	2.158106586	1.465809463	2.635022381	1.096584331	0.558131014	0.327365306	-0.057244207	2.265797249	-0.318778675
-0.672619427	-0.118781729	-0.4572381	-0.611081905	-0.672619427	-0.657235046	-0.672619427	0.496593492	-0.641850666	-0.672619427	-0.672619427	-0.672619427	-0.672619427	-0.672619427	-0.672619427	-0.672619427	-0.672619427	-0.672619427	-0.672619427	-0.672619427	-0.041859826	0.235059023	-0.641850666	-0.672619427	-0.118781729	-0.672619427	-0.672619427	1.3581188	-0.026475446	-0.641850666	-0.672619427	3.081169416	2.158106586	1.465809463	2.635022381	1.096584331	0.558131014	0.327365306	-0.057244207	2.265797249	-0.318778675
-0.672619427	-0.118781729	-0.4572381	-0.611081905	-0.672619427	-0.657235046	-0.672619427	0.496593492	-0.641850666	-0.672619427	-0.672619427	-0.672619427	-0.672619427	-0.672619427	-0.672619427	-0.672619427	-0.672619427	-0.672619427	-0.672619427	-0.672619427	-0.041859826	0.235059023	-0.641850666	-0.672619427	-0.118781729	-0.672619427	-0.672619427	1.3581188	-0.026475446	-0.641850666	-0.672619427	3.081169416	2.158106586	1.465809463	2.635022381	1.096584331	0.558131014	0.327365306	-0.057244207	2.265797249	-0.318778675
-0.672619427	-0.118781729	-0.4572381	-0.611081905	-0.672619427	-0.657235046	-0.672619427	0.496593492	-0.641850666	-0.672619427	-0.672619427	-0.672619427	-0.672619427	-0.672619427	-0.672619427	-0.672619427	-0.672619427	-0.672619427	-0.672619427	-0.672619427	-0.041859826	0.235059023	-0.641850666	-0.672619427	-0.118781729	-0.672619427	-0.672619427	1.3581188	-0.026475446	-0.641850666	-0.672619427	3.081169416	2.158106586	1.465809463	2.635022381	1.096584331	0.558131014	0.327365306	-0.057244207	2.265797249	-0.318778675
-0.672619427	-0.118781729	-0.4572381	-0.611081905	-0.672619427	-0.657235046	-0.672619427	0.496593492	-0.641850666	-0.672619427	-0.672619427	-0.672619427	-0.672619427	-0.672619427	-0.672619427	-0.672619427	-0.672619427	-0.672619427	-0.672619427	-0.672619427	-0.041859826	0.235059023	-0.641850666	-0.672619427	-0.118781729	-0.672619427	-0.672619427	1.3581188	-0.026475446	-0.641850666	-0.672619427	3.081169416	2.158106586	1.465809463	2.635022381	1.096584331	0.558131014	0.327365306	-0.057244207	2.265797249	-0.318778675
-0.672619427	-0.118781729	-0.4572381	-0.611081905	-0.672619427	-0.657235046	-0.672619427	0.496593492	-0.641850666	-0.672619427	-0.672619427	-0.672619427	-0.672619427	-0.672619427	-0.672619427	-0.672619427	-0.672619427	-0.672619427	-0.672619427	-0.672619427	-0.041859826	0.235059023	-0.641850666	-0.672619427	-0.118781729	-0.672619427	-0.672619427	1.3581188	-0.026475446	-0.641850666	-0.672619427	3.081169416	2.158106586	1.465809463	2.635022381	1.096584331	0.558131014	0.327365306	-0.057244207	2.265797249	-0.318778675
-0.672619427	-0.118781729	-0.4572381	-0.611081905	-0.672619427	-0.657235046	-0.672619427	0.496593492	-0.641850666	-0.672619427	-0.672619427	-0.672619427	-0.672619427	-0.672619427	-0.672619427	-0.672619427	-0.672619427	-0.672619427	-0.672619427	-0.672619427	-0.041859826	0.235059023	-0.641850666	-0.672619427	-0.118781729	-0.672619427	-0.672619427	1.3581188	-0.026475446	-0.641850666	-0.672619427	3.081169416	2.158106586	1.465809463	2.635022381	1.096584331	0.558131014	0.327365306	-0.057244207	2.265797249	-0.318778675
-0.672619427	-0.118781729	-0.4572381	-0.611081905	-0.672619427	-0.657235046	-0.672619427	0.496593492	-0.641850666	-0.672619427	-0.672619427	-0.672619427	-0.672619427	-0.672619427	-0.672619427	-0.672619427	-0.672619427	-0.672619427	-0.672619427	-0.672619427	-0.041859826	0.235059023	-0.641850666	-0.672619427	-0.118781729	-0.672619427	-0.672619427	1.3581188	-0.026475446	-0.641850666	-0.672619427	3.081169416	2.158106586	1.465809463	2.635022381	1.096584331	0.558131014	0.327365306	-0.057244207	2.265797249	-0.318778675
-0.672619427	-0.118781729	-0.4572381	-0.611081905	-0.672619427	-0.657235046	-0.672619427	0.496593492	-0.641850666	-0.672619427	-0.672619427	-0.672619427	-0.672619427	-0.672619427	-0.672619427	-0.672619427	-0.672619427	-0.672619427	-0.672619427	-0.672619427	-0.041859826	0.235059023	-0.641850666	-0.672619427	-0.118781729	-0.672619427	-0.672619427	1.3581188	-0.026475446	-0.641850666	-0.672619427	3.081169416	2.158106586	1.465809463	2.635022381	1.096584331	0.558131014	0.327365306	-0.057244207	2.265797249	-0.318778675
-0.672619427	-0.118781729	-0.4572381	-0.611081905	-0.672619427	-0.657235046	-0.672619427	0.496593492	-0.641850666	-0.672619427	-0.672619427	-0.672619427	-0.672619427	-0.672619427	-0.672619427	-0.672619427	-0.672619427	-0.672619427	-0.672619427	-0.672619427	-0.041859826	0.235059023	-0.641850666	-0.672619427	-0.118781729	-0.672619427	-0.672619427	1.3581188	-0.026475446	-0.641850666	-0.672619427	3.081169416	2.158106586	1.465809463	2.635022381	1.096584331	0.558131014	0.327365306	-0.057244207	2.265797249	-0.318778675
-0.672619427	-0.118781729	-0.4572381	-0.611081905	-0.672619427	-0.657235046	-0.672619427	0.496593492	-0.641850666	-0.672619427	-0.672619427	-0.672619427	-0.672619427	-0.672619427	-0.672619427	-0.672619427	-0.672619427	-0.672619427	-0.672619427	-0.672619427	-0.041859826	0.235059023	-0.641850666	-0.672619427	-0.118781729	-0.672619427	-0.672619427	1.3581188	-0.026475446	-0.641850666	-0.672619427	3.081169416	2.158106586	1.465809463	2.635022381	1.096584331	0.558131014	0.327365306	-0.057244207	2.265797249	-0.318778675
-0.672619427	-0.118781729	-0.4572381	-0.611081905	-0.672619427	-0.657235046	-0.672619427	0.496593492	-0.641850666	-0.672619427	-0.672619427	-0.672619427	-0.672619427	-0.672619427	-0.672619427	-0.672619427	-0.672619427	-0.672619427	-0.672619427	-0.672619427	-0.041859826	0.235059023	-0.641850666	-0.672619427	-0.118781729	-0.672619427	-0.672619427	1.3581188	-0.026475446	-0.641850666	-0.672619427	3.081169416	2.158106586	1.465809463	2.635022381	1.096584331	0.558131014	0.327365306	-0.057244207	2.265797249	-0.318778675
-0.672619427	-0.118781729	-0.4572381	-0.611081905	-0.672619427	-0.657235046	-0.672619427	0.496593492	-0.641850666	-0.672619427	-0.672619427	-0.672619427	-0.672619427	-0.672619427	-0.672619427	-0.672619427	-0.672619427	-0.672619427	-0.672619427	-0.672619427	-0.041859826	0.235059023	-0.641850666	-0.672619427	-0.118781729	-0.672619427	-0.672619427	1.3581188	-0.026475446	-0.641850666	-0.672619427	3.081169416	2.158106586	1.465809463	2.635022381	1.096584331	0.558131014	0.327365306	-0.057244207	2.265797249	-0.318778675
-0.672619427	-0.118781729	-0.4572381	-0.611081905	-0.672619427	-0.657235046	-0.672619427	0.496593492	-0.641850666	-0.672619427	-0.672619427	-0.672619427	-0.672619427	-0.672619427	-0.672619427	-0.672619427	-0.672619427	-0.672619427	-0.672619427	-0.672619427	-0.041859826	0.235059023	-0.641850666	-0.672619427	-0.118781729	-0.672619427	-0.672619427	1.3581188	-0.026475446	-0.641850666	-0.672619427	3.081169416	2.158106586	1.465809463	2.635022381	1.096584331	0.558131014	0.327365306	-0.057244207	2.265797249	-0.318778675
-0.672619427	-0.118781729	-0.4572381	-0.611081905	-0.672619427	-0.657235046	-0.672619427	0.496593492	-0.641850666	-0.672619427	-0.672619427	-0.672619427	-0.672619427	-0.672619427	-0.672619427	-0.672619427	-0.672619427	-0.672619427	-0.672619427	-0.672619427	-0.041859826	0.235059023	-0.641850666	-0.672619427	-0.118781729	-0.672619427	-0.672619427	1.3581188	-0.026475446	-0.641850666	-0.672619427	3.081169416	2.158106586	1.465809463	2.635022381	1.096584331	0.558131014	0.327365306	-0.057244207	2.265797249	-0.318778675
-0.672619427	-0.118781729	-0.4572381	-0.611081905	-0.672619427	-0.657235046	-0.672619427	0.496593492	-0.641850666	-0.672619427	-0.672619427	-0.672619427	-0.672619427	-0.672619427	-0.672619427	-0.672619427	-0.672619427	-0.672619427	-0.672619427	-0.672619427	-0.041859826	0.235059023	-0.641850666	-0.672619427	-0.118781729	-0.672619427	-0.672619427	1.3581188	-0.026475446	-0.641850666	-0.672619427	3.081169416	2.158106586	1.465809463	2.635022381	1.096584331	0.558131014	0.327365306	-0.057244207	2.265797249	-0.318778675
-0.672619427	-0.118781729	-0.4572381	-0.611081905	-0.672619427	-0.657235046	-0.672619427	0.496593492	-0.641850666	-0.672619427	-0.672619427	-0.672619427	-0.672619427	-0.672619427	-0.672619427	-0.672619427	-0.672619427	-0.672619427	-0.672619427	-0.672619427	-0.041859826	0.235059023	-0.641850666	-0.672619427	-0.118781729	-0.672619427	-0.672619427	1.3581188	-0.026475446	-0.641850666	-0.672619427	3.081169416	2.158106586	1.465809463	2.635022381	1.096584331	0.558131014	0.327365306	-0.057244207	2.265797249	-0.318778675
-0.672619427	-0.118781729	-0.4572381	-0.611081905	-0.672619427	-0.657235046	-0.672619427	0.496593492	-0.641850666	-0.672619427	-0.672619427	-0.672619427	-0.672619427	-0.672619427	-0.672619427	-0.672619427	-0.672619427	-0.672619427	-0.672619427	-0.672619427	-0.041859826	0.235059023	-0.641850666	-0.672619427	-0.118781729	-0.672619427	-0.672619427	1.3581188	-0.026475446	-0.641850666	-0.672619427	3.081169416	2.158106586	1.465809463	2.635022381	1.096584331	0.558131014	0.327365306	-0.057244207	2.265797249	-0.318778675
-0.672619427	-0.118781729	-0.4572381	-0.611081905	-0.672619427	-0.657235046	-0.672619427	0.496593492	-0.641850666	-0.672619427	-0.672619427	-0.672619427	-0.672619427	-0.672619427	-0.672619427	-0.672619427	-0.672619427	-0.672619427	-0.672619427	-0.672619427	-0.041859826	0.235059023	-0.641850666	-0.672619427	-0.118781729	-0.672619427	-0.672619427	1.3581188	-0.026475446	-0.641850666	-0.672619427	3.081169416	2.158106586	1.465809463	2.635022381	1.096584331	0.558131014	0.327365306	-0.057244207	2.265797249	-0.318778675
-0.672619427	-0.118781729	-0.4572381	-0.611081905	-0.672619427	-0.657235046	-0.672619427	0.496593492	-0.641850666	-0.672619427	-0.672619427	-0.672619427	-0.672619427	-0.672619427	-0.672619427	-0.672619427	-0.672619427	-0.672619427	-0.672619427	-0.672619427	-0.041859826	0.235059023	-0.641850666	-0.672619427	-0.118781729	-0.672619427	-0.672619427	1.3581188	-0.026475446	-0.641850666	-0.672619427	3.081169416	2.158106586	1.465809463	2.635022381	1.096584331	0.558131014	0.327365306	-0.057244207	2.265797249	-0.318778675
ONROAD
0	0	0	0	0	0	0	0	0	0	0	0	0	0	0	0	0	0	0	0	0	0	0	0	0	0	0	0	0	0	0	0	0	0	0	0	0	0	0	0	0
0	0	0	0	0	0	0	0	0	0	0	0	0	0	0	0	0	0	0	0	0	0	0	0	0	0	0	0	0	0	0	0	0	0	0	0	0	0	0	0	0
0	0	0	0	0	0	0	0	0	0	0	0	0	0	0	0	0	0	0	0	0	0	0	0	0	0	0	0	0	0	0	0	0	0	0	0	0	0	0	0	0
0	0	0	0	0	0	0	0	0	0	0	0	0	0	0	0	0	0	0	0	0	0	0	0	0	0	0	0	0	0	0	0	0	0	0	0	0	0	0	0	0
0	0	0	0	0	0	0	0	0	0	0	0	0	0	0	0	0	0	0	0	0	0	0	0	0	0	0	0	0	0	0	0	0	0	0	0	0	0	0	0	0
0	0	0	0	0	0	0	0	0	0	0	0	0	0	0	0	0	0	0	0	0	0	0	0	0	0	0	0	0	0	0	0	0	0	0	0	0	0	0	0	0
0	0	0	0	0	0	0	0	0	0	0	0	0	0	0	0	0	0	0	0	0	0	0	0	0	0	0	0	0	0	0	0	0	0	0	0	0	0	0	0	0
0	0	0	0	0	0	0	0	0	0	0	0	0	0	0	0	0	0	0	0	0	0	0	0	0	0	0	0	0	0	0	0	0	0	0	0	0	0	0	0	0
0	0	0	0	0	0	0	0	0	0	0	0	0	0	0	0	0	0	0	0	0	0	0	0	0	0	0	0	0	0	0	0	0	0	0	0	0	0	0	0	0
0	0	0	0	0	0	0	0	0	0	0	0	0	0	0	0	0	0	0	0	0	0	0	0	0	0	0	0	0	0	0	0	0	0	0	0	0	0	0	0	0
0	0	0	0	0	0	0	0	0	0	0	0	0	0	0	0	0	0	0	0	0	0	0	0	0	0	0	0	0	0	0	0	0	0	0	0	0	0	0	0	0
0	0	0	0	0	0	0	0	0	0	0	0	0	0	0	0	0	0	0	0	0	0	0	0	0	0	0	0	0	0	0	0	0	0	0	0	0	0	0	0	0
0	0	0	0	0	0	0	0	0	0	0	0	0	0	0	0	0	0	0	0	0	0	0	0	0	0	0	0	0	0	0	0	0	0	0	0	0	0	0	0	0
0	0	0	0	0	0	0	0	0	0	0	0	0	0	0	0	0	0	0	0	0	0	0	0	0	0	0	0	0	0	0	0	0	0	0	0	0	0	0	0	0
0	0	0	0	0	0	0	0	0	0	0	0	0	0	0	0	0	0	0	0	0	0	0	0	0	0	0	0	0	0	0	0	0	0	0	0	0	0	0	0	0
0	0	0	0	0	0	0	0	0	0	0	0	0	0	0	0	0	0	0	0	0	0	0	0	0	0	0	0	0	0	0	0	0	0	0	0	0	0	0	0	0
0	0	0	0	0	0	0	0	0	0	0	0	0	0	0	0	0	0	0	0	0	0	0	0	0	0	0	0	0	0	0	0	0	0	0	0	0	0	0	0	0
0	0	0	0	0	0	0	0	0	0	0	0	0	0	0	0	0	0	0	0	0	0	0	0	0	0	0	0	0	0	0	0	0	0	0	0	0	0	0	0	0
0	0	0	0	0	0	0	0	0	0	0	0	0	0	0	0	0	0	0	0	0	0	0	0	0	0	0	0	0	0	0	0	0	0	0	0	0	0	0	0	0
0	0	0	0	0	0	0	0	0	0	0	0	0	0	0	0	0	0	0	0	0	0	0	0	0	0	0	0	0	0	0	0	0	0	0	0	0	0	0	0	0
0	0	0	0	0	0	0	0	0	0	0	0	0	0	0	0	0	0	0	0	0	0	0	0	0	0	0	0	0	0	0	0	0	0	0	0	0	0	0	0	0
0	0	0	0	0	0	0	0	0	0	0	0	0	0	0	0	0	0	0	0	0	0	0	0	0	0	0	0	0	0	0	0	0	0	0	0	0	0	0	0	0
0	0	0	0	0	0	0	0	0	0	0	0	0	0	0	0	0	0	0	0	0	0	0	0	0	0	0	0	0	0	0	0	0	0	0	0	0	0	0	0	0
0	0	0	0	0	0	0	0	0	0	0	0	0	0	0	0	0	0	0	0	0	0	0	0	0	0	0	0	0	0	0	0	0	0	0	0	0	0	0	0	0
0	0	0	0	0	0	0	0	0	0	0	0	0	0	0	0	0	0	0	0	0	0	0	0	0	0	0	0	0	0	0	0	0	0	0	0	0	0	0	0	0
0	0	0	0	0	0	0	0	0	0	0	0	0	0	0	0	0	0	0	0	0	0	0	0	0	0	0	0	0	0	0	0	0	0	0	0	0	0	0	0	0
0	0	0	0	0	0	0	0	0	0	0	0	0	0	0	0	0	0	0	0	0	0	0	0	0	0	0	0	0	0	0	0	0	0	0	0	0	0	0	0	0
0	0	0	0	0	0	0	0	0	0	0	0	0	0	0	0	0	0	0	0	0	0	0	0	0	0	0	0	0	0	0	0	0	0	0	0	0	0	0	0	0
0	0	0	0	0	0	0	0	0	0	0	0	0	0	0	0	0	0	0	0	0	0	0	0	0	0	0	0	0	0	0	0	0	0	0	0	0	0	0	0	0
0	0	0	0	0	0	0	0	0	0	0	0	0	0	0	0	0	0	0	0	0	0	0	0	0	0	0	0	0	0	0	0	0	0	0	0	0	0	0	0	0
0	0	0	0	0	0	0	0	0	0	0	0	0	0	0	0	0	0	0	0	0	0	0	0	0	0	0	0	0	0	0	0	0	0	0	0	0	0	0	0	0
0	0	0	0	0	0	0	0	0	0	0	0	0	0	0	0	0	0	0	0	0	0	0	0	0	0	0	0	0	0	0	0	0	0	0	0	0	0	0	0	0
1	1	1	1	1	1	1	1	1	1	1	1	1	1	1	1	1	1	1	1	1	1	1	1	1	1	1	1	1	1	1	1	1	1	1	1	1	1	1	1	1
0	0	0	0	0	0	0	0	0	0	0	0	0	0	0	0	0	0	0	0	0	0	0	0	0	0	0	0	0	0	0	0	0	0	0	0	0	0	0	0	0
0	0	0	0	0	0	0	0	0	0	0	0	0	0	0	0	0	0	0	0	0	0	0	0	0	0	0	0	0	0	0	0	0	0	0	0	0	0	0	0	0
1	1	1	1	1	1	1	1	1	1	1	1	1	1	1	1	1	1	1	1	1	1	1	1	1	1	1	1	1	1	1	1	1	1	1	1	1	1	1	1	1
1	1	1	1	1	1	1	1	1	1	1	1	1	1	1	1	1	1	1	1	1	1	1	1	1	1	1	1	1	1	1	1	1	1	1	1	1	1	1	1	1
0	0	0	0	0	0	0	0	0	0	0	0	0	0	0	0	0	0	0	0	0	0	0	0	0	0	0	0	0	0	0	0	0	0	0	0	0	0	0	0	0
1	1	1	1	1	1	1	1	1	1	1	1	1	1	1	1	1	1	1	1	1	1	1	1	1	1	1	1	1	1	1	1	1	1	1	1	1	1	1	1	1
0	0	0	0	0	0	0	0	0	0	0	0	0	0	0	0	0	0	0	0	0	0	0	0	0	0	0	0	0	0	0	0	0	0	0	0	0	0	0	0	0
1	1	1	1	1	1	1	1	1	1	1	1	1	1	1	1	1	1	1	1	1	1	1	1	1	1	1	1	1	1	1	1	1	1	1	1	1	1	1	1	1
1	1	1	1	1	1	1	1	1	1	1	1	1	1	1	1	1	1	1	1	1	1	1	1	1	1	1	1	1	1	1	1	1	1	1	1	1	1	1	1	1
1	1	1	1	1	1	1	1	1	1	1	1	1	1	1	1	1	1	1	1	1	1	1	1	1	1	1	1	1	1	1	1	1	1	1	1	1	1	1	1	1
1	1	1	1	1	1	1	1	1	1	1	1	1	1	1	1	1	1	1	1	1	1	1	1	1	1	1	1	1	1	1	1	1	1	1	1	1	1	1	1	1
1	1	1	1	1	1	1	1	1	1	1	1	1	1	1	1	1	1	1	1	1	1	1	1	1	1	1	1	1	1	1	1	1	1	1	1	1	1	1	1	1
0	0	0	0	0	0	0	0	0	0	0	0	0	0	0	0	0	0	0	0	0	0	0	0	0	0	0	0	0	0	0	0	0	0	0	0	0	0	0	0	0
1	1	1	1	1	1	1	1	1	1	1	1	1	1	1	1	1	1	1	1	1	1	1	1	1	1	1	1	1	1	1	1	1	1	1	1	1	1	1	1	1
41;1
fox
site1
site2
site3
site4
site5
site6
site7
site8
site9
site10
site11
site12
site13
site14
site15
site16
site17
site18
site19
site20
site21
site22
site23
site24
site25
site26
site27
site28
site29
site30
site31
site32
site33
site34
site35
site36
site37
site38
site39
site40
site41
site42
site43
site44
site45
site46
site47
1-1
1-2
1-3
1-4
1-5
1-6
1-7
1-8
1-9
1-10
1-11
1-12
1-13
1-14
1-15
1-16
1-17
1-18
1-19
1-20
1-21
1-22
1-23
1-24
1-25
1-26
1-27
1-28
1-29
1-30
1-31
1-32
1-33
1-34
1-35
1-36
1-37
1-38
1-39
1-40
1-41
0
