# Supplementary material for: Mesocarnivore landscape use along a gradient of urban, rural, and forest cover
Source: PeerJ. 2021 Apr 6;9:e11083. doi: 10.7717/peerj.11083 (PMC8034353; doi:10.7717/peerj.11083)
Supplement: Supplemental Information 4 — R version 3.53 (2019-03-11) used to run the provided code. ’RPresence’ version 2.12.27. ’ggplot2′version 3.3.1. [file peerj-09-11083-s004.zip › Code/BobcatPresence_and_plots3.R]

######## Packages for Occupancy Analysis
install.packages("export")
install.packages("ggplot2")
library(RPresence)
library(reshape2)
library(export)
library(ggplot2)

library(tidyverse)
library(officer)
library(rvg)

########## RPresence code

#after creating .pao in PRESENCE w detection history and covariates
bobcat <- readPao("bobcat.pao")

# look at structure
str(bobcat)

?RPresence

#dot dot model 
#bdot_dot<-occMod(model=list(psi~1,p~1),data=bobcat,type="so",
#                 modname="bdot_dot", outfile = "modname")
#bdot_dot$beta


#model comparing selected covariate versus 'dot' model
#rFC500M_dot<-occMod(model=list(psi~FC500M,p~1),data=bobcat,type="so",
               # modname="rFC500M_dot", outfile = "modname")


#
#rFC500M_dot$real$psi
#
#rFC500M_dot$real$p


# list models
#samplemods <- list(rdot_dot, rFC500M_dot)

#no penalty for using AICc so use.aicc=TRUE. default is false
#sampresults <- createAicTable(samplemods, use.aicc=TRUE)

#comparing the strength of models 
#summary(sampresults)
#write.csv(summary(sampresults), "rFC500Mresults.csv")

##################### P Models #######################
#dot dot model 
bdot_dot<-occMod(model=list(psi~1,p~1),data=bobcat,type="so",
                 modname="bdot_dot", outfile = "modname")


#dot Temp model 
bdot_Temp<-occMod(model=list(psi~1,p~Temp),data=bobcat,type="so",
                 modname="bdot_Temp", outfile = "modname")


#dot precip model 
bdot_Precip<-occMod(model=list(psi~1,p~Precip),data=bobcat,type="so",
                  modname="bdot_Precip", outfile = "modname")

#dot onroad model
bdot_ONROAD<-occMod(model=list(psi~1,p~ONROAD),data=bobcat,type="so",
                    modname="bdot_ONROAD", outfile = "modname")

bdot_dot$beta
bdot_Temp$beta
bdot_Precip$beta
bdot_ONROAD$beta

# list models
pmods <- list(bdot_dot,bdot_Temp, bdot_Precip, bdot_ONROAD)

#no penalty for using AICc so use.aicc=TRUE. default is false
presults <- createAicTable(pmods, use.aicc=TRUE)

#comparing the strength of p models 
summary(presults) #strongest model will be carried through rest of analysis
write.csv(summary(presults), "presults.csv")

##############Forest Cover##############

#run covariate in psi with strongest p model
bFC100M_ONROAD<-occMod(model=list(psi~FC100M,p~ONROAD),data=bobcat,type="so",
                      modname="bFC100M_ONROAD", outfile = "modname")


bFC500M_ONROAD<-occMod(model=list(psi~FC500M,p~ONROAD),data=bobcat,type="so",
                     modname="bFC500M_ONROAD", outfile = "modname")


bFC1000M_ONROAD<-occMod(model=list(psi~FC1000M,p~ONROAD),data=bobcat,type="so",
                      modname="bFC1000M_ONROAD", outfile = "modname")
bFC100M_ONROAD$beta
bFC500M_ONROAD$beta
bFC1000M_ONROAD$beta


# list models
mods <- list(bdot_ONROAD, bFC100M_ONROAD, bFC500M_ONROAD, bFC1000M_ONROAD)

#no penalty for using AICc so use.aicc=TRUE. default is false
results <- createAicTable(mods, use.aicc=TRUE)

#comparing the strength of models 
summary(results)
write.csv(summary(results), "bFCresults.csv")

##############Urban Cover##############

#run covariate in psi with strongest p model
bUC100M_ONROAD<-occMod(model=list(psi~UC100M,p~ONROAD),data=bobcat,type="so",
                     modname="bUC100M_ONROAD", outfile = "modname")

#bUC100M_ONROAD$real$psi

#write.csv((bUC100M_ONROAD$real$psi), "bobcattoppsi.csv")

####################PLOT##############
#library(ggplot2)
#library(export)
#bobcat<-as.data.frame(read.csv("bobcattoppsi.csv"))

#ggplot(bobcat, aes(UC100M, est)) + geom_line(size=1.5)+
  
#  geom_ribbon( mapping= ggplot2::aes(ymin=bobcat$lower_0.95, ymax=bobcat$upper_0.95), alpha=.5, fill="grey2")+
  
#  theme_bw(base_size=16)+
  
#  theme(panel.grid=element_blank())+
  
#  scale_x_continuous(expand=c(0,0))+
  
#  scale_y_continuous(expand=c(0,0), limits=c(0,1))+
  
#  ylab("Landscape Use")+
  
#  ggtitle("Bobcat Use Urban Cover")+
  
#  xlab("Percent Urban Cover (100m radius)")

#graph2ppt(file="bobcatpsi.pptx", height=6, width=8)

####################END PLOT####################

bUC500M_ONROAD<-occMod(model=list(psi~UC500M,p~ONROAD),data=bobcat,type="so",
                     modname="bUC500M_ONROAD", outfile = "modname")

bUC1000M_ONROAD<-occMod(model=list(psi~UC1000M,p~ONROAD),data=bobcat,type="so",
                      modname="bUC1000M_ONROAD", outfile = "modname")
bUC100M_ONROAD$beta
bUC500M_ONROAD$beta
bUC1000M_ONROAD$beta


# list models
mods <- list(bdot_ONROAD, bUC100M_ONROAD, bUC500M_ONROAD, bUC1000M_ONROAD)

#no penalty for using AICc so use.aicc=TRUE. default is false
results <- createAicTable(mods, use.aicc=TRUE)

#comparing the strength of models 
summary(results)
write.csv(summary(results), "bUCresults.csv")

##############Grassland Cover##############

#run covariate in psi with strongest p model
bGC100M_ONROAD<-occMod(model=list(psi~GC100M,p~ONROAD),data=bobcat,type="so",
                     modname="bGC100M_ONROAD", outfile = "modname")


bGC500M_ONROAD<-occMod(model=list(psi~GC500M,p~ONROAD),data=bobcat,type="so",
                     modname="bGC500M_ONROAD", outfile = "modname")


bGC1000M_ONROAD<-occMod(model=list(psi~GC1000M,p~ONROAD),data=bobcat,type="so",
                      modname="bGC1000M_ONROAD", outfile = "modname")

bGC100M_ONROAD$beta
bGC500M_ONROAD$beta
bGC1000M_ONROAD$beta


# list models
mods <- list(bdot_ONROAD, bGC100M_ONROAD, bGC500M_ONROAD, bGC1000M_ONROAD)

#no penalty for using AICc so use.aicc=TRUE. default is false
results <- createAicTable(mods, use.aicc=TRUE)

#comparing the strength of models 
summary(results)
write.csv(summary(results), "bGCresults.csv")

############## Water Cover ##############

#run covariate in psi with strongest p model
bWC100M_ONROAD<-occMod(model=list(psi~WC100M,p~ONROAD),data=bobcat,type="so",
                     modname="bWC100M_ONROAD", outfile = "modname")


bWC500M_ONROAD<-occMod(model=list(psi~WC500M,p~ONROAD),data=bobcat,type="so",
                     modname="bWC500M_ONROAD", outfile = "modname")


bWC1000M_ONROAD<-occMod(model=list(psi~WC1000M,p~ONROAD),data=bobcat,type="so",
                      modname="bWC1000M_ONROAD", outfile = "modname")

bWC100M_ONROAD$beta
bWC500M_ONROAD$beta
bWC1000M_ONROAD$beta


# list models
mods <- list(bdot_ONROAD, bWC100M_ONROAD, bWC500M_ONROAD, bWC1000M_ONROAD)

#no penalty for using AICc so use.aicc=TRUE. default is false
results <- createAicTable(mods, use.aicc=TRUE)

#comparing the strength of models 
summary(results)
write.csv(summary(results), "bWCresults.csv")

############## Unpaved Road Density ##############

#run covariate in psi with strongest p model
bUSUMRD100M_ONROAD<-occMod(model=list(psi~USUMRD100M,p~ONROAD),data=bobcat,type="so",
                     modname="bUSUMRD100M_ONROAD", outfile = "modname")


bUSUMRD500M_ONROAD<-occMod(model=list(psi~USUMRD500M,p~ONROAD),data=bobcat,type="so",
                     modname="bUSUMRD500M_ONROAD", outfile = "modname")


bUSUMRD1000M_ONROAD<-occMod(model=list(psi~USUMRD1000M,p~ONROAD),data=bobcat,type="so",
                      modname="bUSUMRD1000M_ONROAD", outfile = "modname")

bUSUMRD100M_ONROAD$beta
bUSUMRD500M_ONROAD$beta
bUSUMRD1000M_ONROAD$beta


# list models
mods <- list(bdot_ONROAD, bUSUMRD100M_ONROAD, bUSUMRD500M_ONROAD, bUSUMRD1000M_ONROAD)

#no penalty for using AICc so use.aicc=TRUE. default is false
results <- createAicTable(mods, use.aicc=TRUE)

#comparing the strength of models 
summary(results)
write.csv(summary(results), "bUSUMRDresults.csv")

##############   Paved Road Density ##############

#run covariate in psi with strongest p model
bPSUMRD100M_ONROAD<-occMod(model=list(psi~PSUMRD100M,p~ONROAD),data=bobcat,type="so",
                           modname="bPSUMRD100M_ONROAD", outfile = "modname")


bPSUMRD500M_ONROAD<-occMod(model=list(psi~PSUMRD500M,p~ONROAD),data=bobcat,type="so",
                           modname="bPSUMRD500M_ONROAD", outfile = "modname")


bPSUMRD1000M_ONROAD<-occMod(model=list(psi~PSUMRD1000M,p~ONROAD),data=bobcat,type="so",
                            modname="bPSUMRD1000M_ONROAD", outfile = "modname")

bPSUMRD100M_ONROAD$beta
bPSUMRD500M_ONROAD$beta
bPSUMRD1000M_ONROAD$beta


# list models
mods <- list(bdot_ONROAD, bPSUMRD100M_ONROAD, bPSUMRD500M_ONROAD, bPSUMRD1000M_ONROAD)

#no penalty for using AICc so use.aicc=TRUE. default is false
results <- createAicTable(mods, use.aicc=TRUE)

#comparing the strength of models 
summary(results)
write.csv(summary(results), "bPSUMRDresults.csv")


############## DISTANCE TO SURFACE WATER ##############

#run covariate in psi with strongest p model
bDTWATER_ONROAD<-occMod(model=list(psi~DTWATER,p~ONROAD),data=bobcat,type="so",
                      modname="bDTWATER_ONROAD", outfile = "modname")

bDTWATER_ONROAD$beta

# list models
mods <- list(bdot_ONROAD, bDTWATER_ONROAD)

#no penalty for using AICc so use.aicc=TRUE. default is false
results <- createAicTable(mods, use.aicc=TRUE)

#comparing the strength of models 
summary(results)
write.csv(summary(results), "bDTWATERresults.csv")

############## DISTANCE TO HUMAN STRUCTURE ##############

#run covariate in psi with strongest p model
bDTSTRUC_ONROAD<-occMod(model=list(psi~DTSTRUC,p~ONROAD),data=bobcat,type="so",
                      modname="bDTSTRUC_ONROAD", outfile = "modname")

bDTSTRUC_ONROAD$beta

# list models
mods <- list(bdot_ONROAD, bDTSTRUC_ONROAD)

#no penalty for using AICc so use.aicc=TRUE. default is false
results <- createAicTable(mods, use.aicc=TRUE)

#comparing the strength of models 
summary(results)
write.csv(summary(results), "bDTSTRUCresults.csv")

############## LIST ALL TOP MODS TOGETHER FOR STRENGTH RANKING ##############

# list top models
# these will chanage for each species
mods <- list(bdot_dot, bdot_Precip, bdot_Temp, bdot_ONROAD, bFC1000M_ONROAD, 
             bUC100M_ONROAD, bGC100M_ONROAD, bWC500M_ONROAD,bUSUMRD100M_ONROAD,
             bPSUMRD1000M_ONROAD, bDTWATER_ONROAD, bDTSTRUC_ONROAD)

#no penalty for using AICc so use.aicc=TRUE. default is false
results <- createAicTable(mods, use.aicc=TRUE)

#comparing the strength of models 
summary(results)
write.csv(summary(results), "TOPMODSresults.csv")


############################################################################
############## RUN TOP MODELS TOGETHER THAT AREN'T CORRELATED ##############
############################################################################

#models to run
# bUC100M+bGC100M_ONROAD
# bPSUMRD1000M+bGC100M_ONROAD
# bGC100M+bFC1000M_ONROAD


bUC100M_bGC100M_ONROAD<-occMod(model=list(psi~UC100M+GC100M,p~ONROAD),
                               data=bobcat, type="so",
                               modname="bUC100M+bGC100M_ONROAD",
                               outfile = "modname")


bPSUMRD1000M_bGC100M_ONROAD<-occMod(model=list(psi~PSUMRD1000M+GC100M,p~ONROAD),
                             data=bobcat, type="so",
                             modname="bPSUMRD1000M+bGC100M_ONROAD",
                             outfile = "modname")


bGC100M_bFC1000M_ONROAD<-occMod(model=list(psi~GC100M+FC1000M,p~ONROAD),
                                  data=bobcat, type="so",
                                  modname="bGC100M+bFC1000M_ONROAD",
                                  outfile = "modname")

# list models
mods <- list(bdot_dot ,bdot_ONROAD,bdot_Precip, bdot_Temp,
             bUC100M_bGC100M_ONROAD,bPSUMRD1000M_bGC100M_ONROAD,
             bGC100M_bFC1000M_ONROAD)

#no penalty for using AICc so use.aicc=TRUE. default is false
results <- createAicTable(mods, use.aicc=TRUE)

#comparing the strength of models 
summary(results)
write.csv(summary(results), "TOPBIMODSresults.csv")


############################################################################
############## RUN ALL TOP MODELS TOGETHER THAT AREN'T CORRELATED ##########
############################################################################

# list models
mods <- list(bdot_dot, bdot_Precip, bdot_Temp, bdot_ONROAD, bFC1000M_ONROAD, 
             bUC100M_ONROAD, bGC100M_ONROAD, bWC500M_ONROAD,bUSUMRD100M_ONROAD,
             bPSUMRD1000M_ONROAD, bDTWATER_ONROAD, bDTSTRUC_ONROAD,bUC100M_bGC100M_ONROAD,bPSUMRD1000M_bGC100M_ONROAD,
             bGC100M_bFC1000M_ONROAD)

#no penalty for using AICc so use.aicc=TRUE. default is false
results <- createAicTable(mods, use.aicc=TRUE)

#comparing the strength of models 
summary(results)
write.csv(summary(results), "TOPALLMODSresults.csv")

# get betas for the best models
bUC100M_bGC100M_ONROAD$beta

bUC100M_ONROAD$beta

bGC100M_bFC1000M_ONROAD$beta

bPSUMRD1000M_bGC100M_ONROAD$beta

bPSUMRD1000M_ONROAD$beta

####################PLOT##############

bUC100M_bGC100M_ONROAD$real$psi

write.csv((bUC100M_bGC100M_ONROAD$real$psi), "bobcattoppsi.csv")

library(ggplot2)
library(export)
bobcat<-as.data.frame(read.csv("bobcattoppsi.csv"))

plot <- ggplot(bobcat, aes(UC100M, est, color=GC100M)) + geom_point(size=2.5)+
  
  geom_errorbar( mapping= ggplot2::aes(ymin=bobcat$lower_0.95, ymax=bobcat$upper_0.95), alpha=1, fill="grey2", size= 1)+
  
  theme_bw(base_size=16)+
  
  theme(panel.grid=element_blank())+
  
  scale_x_continuous(expand=c(0,0))+
  
  scale_y_continuous(expand=c(0,0), limits=c(0,1))+
  
  ylab("Landscape Use")+
  
  ggtitle("Bobcat Use")+
  
  xlab("Percent Urban Cover (100m radius)")

plot
plot+scale_color_gradient(low="orange", high="black") + labs(title ="Bobcat (Lynx rufus)"))
plot+scale_color_gradient(low="orange", high="black") + labs(title ="Bobcat", italic("Lynx rufus"))


# color scale better than the default "blue to less blue"
plot+scale_color_gradient(low="orange", high="black")
plot+scale_color_gradientn(colours = rainbow(5))

graph2ppt(file="bobcatpsi2.pptx", height=6, width=8)

####################END PLOT####################

plot = ggplot(bobcat, aes(UC100M, est)) + geom_line(size=1.5)+
  
  geom_ribbon( mapping= ggplot2::aes(ymin=bobcat$lower_0.95, ymax=bobcat$upper_0.95), alpha=.5, fill="grey2")+
  
  theme_bw(base_size=16)+
  
  theme(panel.grid=element_blank())+
  
  scale_x_continuous(expand=c(0,0))+
  
  scale_y_continuous(expand=c(0,0), limits=c(0,1))+
  
  ylab("Landscape Use")+
  
  ggtitle("Bobcat (Lynx rufus)")+
  
  xlab("Percent Urban Cover (100m radius)")

plot
