# Supplementary material for: Mesocarnivore landscape use along a gradient of urban, rural, and forest cover
Source: PeerJ. 2021 Apr 6;9:e11083. doi: 10.7717/peerj.11083 (PMC8034353; doi:10.7717/peerj.11083)
Supplement: Supplemental Information 4 — R version 3.53 (2019-03-11) used to run the provided code. ’RPresence’ version 2.12.27. ’ggplot2′version 3.3.1. [file peerj-09-11083-s004.zip › Code/CoyotePresence_and_plots3.R]

######## Packages for Occupancy Analysis
install.packages("export")
install.packages("ggplot2")
library(RPresence)
library(reshape2)
library(export)
library(ggplot2)

library(tidyverse)
library(officer)
library(rvg)

########## RPresence code

#after creating .pao in PRESENCE w detection history and covariates
coyote <- readPao("coyote1.pao")

# look at structure
str(coyote)

?RPresence

#dot dot model 
#cdot_dot<-occMod(model=list(psi~1,p~1),data=coyote,type="so",
               #  modname="cdot_dot", outfile = "modname")
#cdot_dot$beta


#model comparing selected covariate versus 'dot' model
#rFC500M_dot<-occMod(model=list(psi~FC500M,p~1),data=coyote,type="so",
               # modname="rFC500M_dot", outfile = "modname")


#
#rFC500M_dot$real$psi
#
#rFC500M_dot$real$p


# list models
#samplemods <- list(rdot_dot, rFC500M_dot)

#no penalty for using AICc so use.aicc=TRUE. default is false
#sampresults <- createAicTable(samplemods, use.aicc=TRUE)

#comparing the strength of models 
#summary(sampresults)
#write.csv(summary(sampresults), "rFC500Mresults.csv")

##################### P Models #######################
#dot dot model 
cdot_dot<-occMod(model=list(psi~1,p~1),data=coyote,type="so",
                 modname="cdot_dot", outfile = "modname")


#dot Temp model 
cdot_Temp<-occMod(model=list(psi~1,p~Temp),data=coyote,type="so",
                 modname="cdot_Temp", outfile = "modname")


#dot precip model 
cdot_Precip<-occMod(model=list(psi~1,p~Precip),data=coyote,type="so",
                  modname="cdot_Precip", outfile = "modname")

#dot ONROAD model
cdot_ONROAD<-occMod(model=list(psi~1,p~ONROAD),data=coyote,type="so",
                    modname="cdot_ONROAD", outfile = "modname")

cdot_dot$beta
cdot_Temp$beta
cdot_Precip$beta
cdot_ONROAD$beta

# list models
pmods <- list(cdot_dot, cdot_Precip, cdot_Temp, cdot_ONROAD)

#no penalty for using AICc so use.aicc=TRUE. default is false
presults <- createAicTable(pmods, use.aicc=TRUE)

#comparing the strength of p models 
summary(presults) #strongest model will be carried through rest of analysis
write.csv(summary(presults), "presults.csv")

##############Forest Cover##############

#run covariate in psi with strongest p model
cFC100M_Precip<-occMod(model=list(psi~FC100M,p~Precip),data=coyote,type="so",
                      modname="cFC100M_Precip", outfile = "modname")


cFC500M_Precip<-occMod(model=list(psi~FC500M,p~Precip),data=coyote,type="so",
                     modname="cFC500M_Precip", outfile = "modname")


cFC1000M_Precip<-occMod(model=list(psi~FC1000M,p~Precip),data=coyote,type="so",
                      modname="cFC1000M_Precip", outfile = "modname")
cFC100M_Precip$beta
cFC500M_Precip$beta
cFC1000M_Precip$beta


# list models
mods <- list(cdot_Precip, cFC100M_Precip, cFC500M_Precip, cFC1000M_Precip)

#no penalty for using AICc so use.aicc=TRUE. default is false
results <- createAicTable(mods, use.aicc=TRUE)

#comparing the strength of models 
summary(results)
write.csv(summary(results), "cFCresults.csv")

##############Urban Cover##############

#run covariate in psi with strongest p model
cUC100M_Precip<-occMod(model=list(psi~UC100M,p~Precip),data=coyote,type="so",
                     modname="cUC100M_Precip", outfile = "modname")

cUC500M_Precip<-occMod(model=list(psi~UC500M,p~Precip),data=coyote,type="so",
                     modname="cUC500M_Precip", outfile = "modname")

cUC1000M_Precip<-occMod(model=list(psi~UC1000M,p~Precip),data=coyote,type="so",
                      modname="cUC1000M_Precip", outfile = "modname")
cUC100M_Precip$beta
cUC500M_Precip$beta
cUC1000M_Precip$beta


# list models
mods <- list(cdot_Precip, cUC100M_Precip, cUC500M_Precip, cUC1000M_Precip)

#no penalty for using AICc so use.aicc=TRUE. default is false
results <- createAicTable(mods, use.aicc=TRUE)

#comparing the strength of models 
summary(results)
write.csv(summary(results), "cUCresults.csv")

##############Grassland Cover##############

#run covariate in psi with strongest p model
cGC100M_Precip<-occMod(model=list(psi~GC100M,p~Precip),data=coyote,type="so",
                     modname="cGC100M_Precip", outfile = "modname")


cGC500M_Precip<-occMod(model=list(psi~GC500M,p~Precip),data=coyote,type="so",
                     modname="cGC500M_Precip", outfile = "modname")


cGC1000M_Precip<-occMod(model=list(psi~GC1000M,p~Precip),data=coyote,type="so",
                      modname="cGC1000M_Precip", outfile = "modname")

cGC100M_Precip$beta
cGC500M_Precip$beta
cGC1000M_Precip$beta


# list models
mods <- list(cdot_Precip, cGC100M_Precip, cGC500M_Precip, cGC1000M_Precip)

#no penalty for using AICc so use.aicc=TRUE. default is false
results <- createAicTable(mods, use.aicc=TRUE)

#comparing the strength of models 
summary(results)
write.csv(summary(results), "cGCresults.csv")

############## Water Cover ##############

#run covariate in psi with strongest p model
cWC100M_Precip<-occMod(model=list(psi~WC100M,p~Precip),data=coyote,type="so",
                     modname="cWC100M_Precip", outfile = "modname")


cWC500M_Precip<-occMod(model=list(psi~WC500M,p~Precip),data=coyote,type="so",
                     modname="cWC500M_Precip", outfile = "modname")


cWC1000M_Precip<-occMod(model=list(psi~WC1000M,p~Precip),data=coyote,type="so",
                      modname="cWC1000M_Precip", outfile = "modname")

cWC100M_Precip$beta
cWC500M_Precip$beta
cWC1000M_Precip$beta


# list models
mods <- list(cdot_Precip, cWC100M_Precip, cWC500M_Precip, cWC1000M_Precip)

#no penalty for using AICc so use.aicc=TRUE. default is false
results <- createAicTable(mods, use.aicc=TRUE)

#comparing the strength of models 
summary(results)
write.csv(summary(results), "cWCresults.csv")

############## Unpaved Road Density ##############

#run covariate in psi with strongest p model
cUSUMRD100M_Precip<-occMod(model=list(psi~USUMRD100M,p~Precip),data=coyote,type="so",
                           modname="cUSUMRD100M_Precip", outfile = "modname")


cUSUMRD500M_Precip<-occMod(model=list(psi~USUMRD500M,p~Precip),data=coyote,type="so",
                           modname="cUSUMRD500M_Precip", outfile = "modname")


cUSUMRD1000M_Precip<-occMod(model=list(psi~USUMRD1000M,p~Precip),data=coyote,type="so",
                            modname="cUSUMRD1000M_Precip", outfile = "modname")

cUSUMRD100M_Precip$beta
cUSUMRD500M_Precip$beta
cUSUMRD1000M_Precip$beta


# list models
mods <- list(cdot_Precip, cUSUMRD100M_Precip, cUSUMRD500M_Precip, cUSUMRD1000M_Precip)

#no penalty for using AICc so use.aicc=TRUE. default is false
results <- createAicTable(mods, use.aicc=TRUE)

#comparing the strength of models 
summary(results)
write.csv(summary(results), "cUSUMRDresults.csv")

##############   Paved Road Density ##############

#run covariate in psi with strongest p model
cPSUMRD100M_Precip<-occMod(model=list(psi~PSUMRD100M,p~Precip),data=coyote,type="so",
                           modname="cPSUMRD100M_Precip", outfile = "modname")


cPSUMRD500M_Precip<-occMod(model=list(psi~PSUMRD500M,p~Precip),data=coyote,type="so",
                           modname="cPSUMRD500M_Precip", outfile = "modname")


cPSUMRD1000M_Precip<-occMod(model=list(psi~PSUMRD1000M,p~Precip),data=coyote,type="so",
                            modname="cPSUMRD1000M_Precip", outfile = "modname")

cPSUMRD100M_Precip$beta
cPSUMRD500M_Precip$beta
cPSUMRD1000M_Precip$beta


# list models
mods <- list(cdot_Precip, cPSUMRD100M_Precip, cPSUMRD500M_Precip, cPSUMRD1000M_Precip)

#no penalty for using AICc so use.aicc=TRUE. default is false
results <- createAicTable(mods, use.aicc=TRUE)

#comparing the strength of models 
summary(results)
write.csv(summary(results), "cPSUMRDresults.csv")

############## DISTANCE TO SURFACE WATER ##############

#run covariate in psi with strongest p model
cDTWATER_Precip<-occMod(model=list(psi~DTWATER,p~Precip),data=coyote,type="so",
                      modname="cDTWATER_Precip", outfile = "modname")

cDTWATER_Precip$beta

# list models
mods <- list(cdot_Precip, cDTWATER_Precip)

#no penalty for using AICc so use.aicc=TRUE. default is false
results <- createAicTable(mods, use.aicc=TRUE)

#comparing the strength of models 
summary(results)
write.csv(summary(results), "cDTWATERresults.csv")

############## DISTANCE TO HUMAN STRUCTURE ##############

#run covariate in psi with strongest p model
cDTSTRUC_Precip<-occMod(model=list(psi~DTSTRUC,p~Precip),data=coyote,type="so",
                      modname="cDTSTRUC_Precip", outfile = "modname")

cDTSTRUC_Precip$beta

# list models
mods <- list(cdot_Precip, cDTSTRUC_Precip)

#no penalty for using AICc so use.aicc=TRUE. default is false
results <- createAicTable(mods, use.aicc=TRUE)

#comparing the strength of models 
summary(results)
write.csv(summary(results), "cDTSTRUCresults.csv")

############## LIST ALL TOP MODS TOGETHER FOR STRENGTH RANKING ##############

# list top models
# these will chanage for each species
mods <- list(cdot_dot, cdot_Precip, cdot_Temp,cdot_ONROAD, 
             cFC100M_Precip, 
             cUC100M_Precip,
             cGC1000M_Precip, 
             cWC500M_Precip, 
             cUSUMRD100M_Precip,
             cPSUMRD100M_Precip,
             cDTWATER_Precip, 
             cDTSTRUC_Precip)

#no penalty for using AICc so use.aicc=TRUE. default is false
results <- createAicTable(mods, use.aicc=TRUE)

#comparing the strength of models 
summary(results)
write.csv(summary(results), "TOPMODSresults.csv")


############################################################################
############## RUN TOP MODELS TOGETHER THAT AREN'T CORRELATED ##############
############################################################################

# models to run
# cUSUMRD100M+cWC500M_Precip
# cUSUMRD100M+cUC100M_Precip
# cUSUMRD100M+cFC100M_Precip
# cUSUMRD100M+cPSUMRD100M_Precip
# cUSUMRD100M+cGC1000M_Precip
# cWC500M+cUC100M_Precip
# cWC500M+cFC100M_Precip
# cWC500M+cPSUMRD100M_Precip
# cWC500M+cGC1000M_Precip
# cUC100M+cGC1000M_Precip
# cFC100M+cGC1000M_Precip
# cPSUMRD100M+cGC1000M_Precip


cUSUMRD100M_cWC500M_Precip<-occMod(model=list(psi~USUMRD100M+WC500M,p~Precip),
                              data=coyote, type="so",
                              modname="cUSUMRD100M+cWC500M_Precip",
                              outfile = "modname")

cUSUMRD100M_cUC100M_Precip<-occMod(model=list(psi~USUMRD100M+UC100M,p~Precip),
                                   data=coyote, type="so",
                                   modname="cUSUMRD100M+cUC100M_Precip",
                                   outfile = "modname")

cUSUMRD100M_cFC100M_Precip<-occMod(model=list(psi~USUMRD100M+FC100M,p~Precip),
                                   data=coyote, type="so",
                                   modname="cUSUMRD100M+cFC100M_Precip",
                                   outfile = "modname")

cUSUMRD100M_cPSUMRD100M_Precip<-occMod(model=list(psi~USUMRD100M+PSUMRD100M,p~Precip),
                                       data=coyote, type="so",
                                       modname="cUSUMRD100M+cPSUMRD100M_Precip",
                                       outfile = "modname")


cUSUMRD100M_cGC1000M_Precip<-occMod(model=list(psi~USUMRD100M+GC1000M,p~Precip),
                                    data=coyote, type="so",
                                    modname="cUSUMRD100M+cGC1000M_Precip",
                                    outfile = "modname")

cWC500M_cUC100M_Precip<-occMod(model=list(psi~WC500M+UC100M,p~Precip),
                               data=coyote, type="so",
                               modname="cWC500M+cUC100M_Precip",
                               outfile = "modname")

cWC500M_cFC100M_Precip<-occMod(model=list(psi~WC500M+FC100M,p~Precip),
                               data=coyote, type="so",
                               modname="cWC500M+cFC100M_Precip",
                               outfile = "modname")

cWC500M_cPSUMRD100M_Precip<-occMod(model=list(psi~WC500M+PSUMRD100M,p~Precip),
                                   data=coyote, type="so",
                                   modname="cWC500M+cPSUMRD100M_Precip",
                                   outfile = "modname")

cWC500M_cGC1000M_Precip<-occMod(model=list(psi~WC500M+GC1000M,p~Precip),
                                data=coyote, type="so",
                                modname="cWC500M+cGC1000M_Precip",
                                outfile = "modname")

cUC100M_cGC1000M_Precip<-occMod(model=list(psi~UC100M+GC1000M,p~Precip),
                                data=coyote, type="so",
                                modname="cUC100M+cGC1000M_Precip",
                                outfile = "modname")

cFC100M_cGC1000M_Precip<-occMod(model=list(psi~FC100M+GC1000M,p~Precip),
                                data=coyote, type="so",
                                modname="cFC100M+cGC1000M_Precip",
                                outfile = "modname")

cPSUMRD100M_cGC1000M_Precip<-occMod(model=list(psi~PSUMRD100M+GC1000M,p~Precip),
                                    data=coyote, type="so",
                                    modname="cPSUMRD100M+cGC1000M_Precip",
                                    outfile = "modname")

# list models
mods <- list(cdot_dot ,cdot_Temp,cdot_Precip,cdot_ONROAD,
              cUSUMRD100M_cWC500M_Precip,
              cUSUMRD100M_cUC100M_Precip,
              cUSUMRD100M_cFC100M_Precip,
              cUSUMRD100M_cPSUMRD100M_Precip,
              cUSUMRD100M_cGC1000M_Precip,
              cWC500M_cUC100M_Precip,
              cWC500M_cFC100M_Precip,
              cWC500M_cPSUMRD100M_Precip,
              cWC500M_cGC1000M_Precip,
              cUC100M_cGC1000M_Precip,
              cFC100M_cGC1000M_Precip,
              cPSUMRD100M_cGC1000M_Precip)
             
#no penalty for using AICc so use.aicc=TRUE. default is false
results <- createAicTable(mods, use.aicc=TRUE)

#comparing the strength of models 
summary(results)
write.csv(summary(results), "TOPBIMODSresults.csv")

############################################################################
                ############## TRI MODS ##############
############################################################################

# models to run
# cUSUMRD100M+cWC500M+cUC100M_Precip
# cUSUMRD100M+cWC500M+cFC100M_Precip
# cUSUMRD100M+cWC500M+cPSUMRD100M_Precip
# cUSUMRD100M+cWC500M+cGC1000M_Precip
# cUSUMRD100M+cUC100M+cGC1000M_Precip
# cUSUMRD100M+cFC100M+cWC500M_Precip
# cUSUMRD100M+cPSUMRD100M+cWC500M_Precip
# cUSUMRD100M+cPSUMRD100M+cGC1000M_Precip
# cWC500M+cUC100M+cGC1000M_Precip
# cWC500M+cFC100M+cGC1000M_Precip
# cWC500M+cPSUMRD100M+cGC1000M_Precip


cUSUMRD100M_cWC500M_cUC100M_Precip<-occMod(model=list(psi~USUMRD100M+WC500M+UC100M,p~Precip),
                                       data=coyote, type="so",
                                       modname="cUSUMRD100M+cWC500M+cUC100M_Precip",
                                       outfile = "modname")

cUSUMRD100M_cWC500M_cFC100M_Precip<-occMod(model=list(psi~USUMRD100M+WC500M+FC100M,p~Precip),
                                           data=coyote, type="so",
                                           modname="cUSUMRD100M+cWC500M+cFC100M_Precip",
                                           outfile = "modname")

cUSUMRD100M_cWC500M_cPSUMRD100M_Precip<-occMod(model=list(psi~USUMRD100M+WC500M+PSUMRD100M,p~Precip),
                                           data=coyote, type="so",
                                           modname="cUSUMRD100M+cWC500M+cPSUMRD100M_Precip",
                                           outfile = "modname")

cUSUMRD100M_cWC500M_cGC1000M_Precip<-occMod(model=list(psi~USUMRD100M+WC500M+GC1000M,p~Precip),
                                            data=coyote, type="so",
                                            modname="cUSUMRD100M+cWC500M+cGC1000M_Precip",
                                            outfile = "modname")

cUSUMRD100M_cUC100M_cGC1000M_Precip<-occMod(model=list(psi~USUMRD100M+UC100M+GC1000M,p~Precip),
                                            data=coyote, type="so",
                                            modname="cUSUMRD100M+cUC100M+cGC1000M_Precip",
                                            outfile = "modname")

cUSUMRD100M_cFC100M_cWC500M_Precip<-occMod(model=list(psi~USUMRD100M+FC100M+WC500M,p~Precip),
                                           data=coyote, type="so",
                                           modname="cUSUMRD100M+cFC100M+cWC500M_Precip",
                                           outfile = "modname")

cUSUMRD100M_cPSUMRD100M_cWC500M_Precip<-occMod(model=list(psi~USUMRD100M+PSUMRD100M+WC500M,p~Precip),
                                               data=coyote, type="so",
                                               modname="cUSUMRD100M+cPSUMRD100M+cWC500M_Precip",
                                               outfile = "modname")

cUSUMRD100M_cPSUMRD100M_cGC1000M_Precip<-occMod(model=list(psi~USUMRD100M+PSUMRD100M+GC1000M,p~Precip),
                                                data=coyote, type="so",
                                                modname="cUSUMRD100M+cPSUMRD100M+cGC1000M_Precip",
                                                outfile = "modname")

cWC500M_cUC100M_cGC1000M_Precip<-occMod(model=list(psi~WC500M+UC100M+GC1000M,p~Precip),
                                        data=coyote, type="so",
                                        modname="cWC500M+cUC100M+cGC1000M_Precip",
                                        outfile = "modname")

cWC500M_cFC100M_cGC1000M_Precip<-occMod(model=list(psi~WC500M+FC100M+GC1000M,p~Precip),
                                        data=coyote, type="so",
                                        modname="cWC500M+cFC100M+cGC1000M_Precip",
                                        outfile = "modname")

cWC500M_cPSUMRD100M_cGC1000M_Precip<-occMod(model=list(psi~WC500M+PSUMRD100M+GC1000M,p~Precip),
                                            data=coyote, type="so",
                                            modname="cWC500M+cPSUMRD100M+cGC1000M_Precip",
                                            outfile = "modname")


# list models
mods <- list(cdot_dot ,cdot_Temp,cdot_Precip, cdot_ONROAD,
              cUSUMRD100M_cWC500M_cUC100M_Precip,
              cUSUMRD100M_cWC500M_cFC100M_Precip,
              cUSUMRD100M_cWC500M_cPSUMRD100M_Precip,
              cUSUMRD100M_cWC500M_cGC1000M_Precip,
              cUSUMRD100M_cUC100M_cGC1000M_Precip,
              cUSUMRD100M_cPSUMRD100M_cWC500M_Precip,
              cUSUMRD100M_cPSUMRD100M_cGC1000M_Precip,
              cWC500M_cUC100M_cGC1000M_Precip,
              cWC500M_cFC100M_cGC1000M_Precip,
              cWC500M_cPSUMRD100M_cGC1000M_Precip,cUSUMRD100M_cWC500M_Precip,
             cUSUMRD100M_cUC100M_Precip,
             cUSUMRD100M_cFC100M_Precip,
             cUSUMRD100M_cPSUMRD100M_Precip,
             cUSUMRD100M_cGC1000M_Precip,
             cWC500M_cUC100M_Precip,
             cWC500M_cFC100M_Precip,
             cWC500M_cPSUMRD100M_Precip,
             cWC500M_cGC1000M_Precip,
             cUC100M_cGC1000M_Precip,
             cFC100M_cGC1000M_Precip,
             cPSUMRD100M_cGC1000M_Precip
             )
           
#no penalty for using AICc so use.aicc=TRUE. default is false
results <- createAicTable(mods, use.aicc=TRUE)

#comparing the strength of models 
summary(results)
write.csv(summary(results), "TOPmultiMODSresults.csv")

cUSUMRD100M_cWC500M_Precip$beta
cWC500M_cFC100M_Precip$beta
cUSUMRD100M_cWC500M_cFC100M_Precip$beta
cUSUMRD100M_Precip$beta
cUSUMRD100M_cWC500M_cUC100M_Precip$beta
cUSUMRD100M_cWC500M_cGC1000M_Precip$beta
cdot_Precip$beta
cUSUMRD100M_cWC500M_cPSUMRD100M_Precip$beta
cUSUMRD100M_cPSUMRD100M_cWC500M_Precip$beta
cWC500M_Precip$beta
cWC500M_cUC100M_Precip$beta
cUC100M_Precip$beta
cFC100M_Precip$beta
cUSUMRD100M_cGC1000M_Precip$beta
cPSUMRD100M_Precip$beta
cWC500M_cFC100M_cGC1000M_Precip$beta
cWC500M_cPSUMRD100M_Precip$beta
cUSUMRD100M_cUC100M_Precip$beta
cGC1000M_Precip$beta
cUSUMRD100M_cPSUMRD100M_Precip$beta
cFC100M_cGC1000M_Precip$beta
cUSUMRD100M_cFC100M_Precip$beta
cDTSTRUC_Precip$beta
cDTWATER_Precip$beta
cWC500M_cGC1000M_Precip$beta
cUC100M_cGC1000M_Precip$beta
cPSUMRD100M_cGC1000M_Precip$beta
cWC500M_cUC100M_cGC1000M_Precip$beta
cUSUMRD100M_cUC100M_cGC1000M_Precip$beta
cUSUMRD100M_cPSUMRD100M_cGC1000M_Precip$beta
cWC500M_cPSUMRD100M_cGC1000M_Precip$beta


############################################################################
############## RUN ALL TOP MODELS TOGETHER THAT AREN'T CORRELATED ##########
############################################################################

# list models
mods <- list(cdot_dot, cdot_Precip, cdot_Temp, cdot_ONROAD,
             cFC100M_Precip, 
             cUC100M_Precip,
             cGC1000M_Precip, 
             cWC500M_Precip, 
             cUSUMRD100M_Precip,
             cPSUMRD100M_Precip,
             cDTWATER_Precip, 
             cDTSTRUC_Precip,cUSUMRD100M_cWC500M_cUC100M_Precip,
             cUSUMRD100M_cWC500M_cFC100M_Precip,
             cUSUMRD100M_cWC500M_cPSUMRD100M_Precip,
             cUSUMRD100M_cWC500M_cGC1000M_Precip,
             cUSUMRD100M_cUC100M_cGC1000M_Precip,
             cUSUMRD100M_cPSUMRD100M_cWC500M_Precip,
             cUSUMRD100M_cPSUMRD100M_cGC1000M_Precip,
             cWC500M_cUC100M_cGC1000M_Precip,
             cWC500M_cFC100M_cGC1000M_Precip,
             cWC500M_cPSUMRD100M_cGC1000M_Precip,cUSUMRD100M_cWC500M_Precip,
             cUSUMRD100M_cUC100M_Precip,
             cUSUMRD100M_cFC100M_Precip,
             cUSUMRD100M_cPSUMRD100M_Precip,
             cUSUMRD100M_cGC1000M_Precip,
             cWC500M_cUC100M_Precip,
             cWC500M_cFC100M_Precip,
             cWC500M_cPSUMRD100M_Precip,
             cWC500M_cGC1000M_Precip,
             cUC100M_cGC1000M_Precip,
             cFC100M_cGC1000M_Precip,
             cPSUMRD100M_cGC1000M_Precip
)
             

#mods <- list(cdot_dot, cdot_Precip, cdot_Temp, cdot_ONROAD,
      #      cUSUMRD100M_cWC500M_Precip,
     #      cWC500M_cFC100M_Precip,
    #         cUSUMRD100M_cWC500M_cFC100M_Precip,
   #          cUSUMRD100M_Precip,
  #           cUSUMRD100M_cWC500M_cUC100M_Precip,
 #            cUSUMRD100M_cWC500M_cGC1000M_Precip)
#             


#no penalty for using AICc so use.aicc=TRUE. default is false
results <- createAicTable(mods, use.aicc=TRUE)

#comparing the strength of models 
summary(results)
write.csv(summary(results), "TOPALLMODSresults2.csv")

# get betas for the best models
cUSUMRD100M_cWC500M_Precip$beta

cWC500M_cFC100M_Precip$beta

cUSUMRD100M_cWC500M_cFC100M_Precip$beta

cUSUMRD1000M_Precip$beta

cUSUMRD100M_cWC500M_cUC100M_Precip$beta

####################PLOT##############

cUSUMRD100M_Precip$real$psi

write.csv((cUSUMRD100M_Precip$real$psi), "coyotetoppsi road density.csv")

cWC500M_Precip$real$psi

write.csv((cWC500M_Precip$real$psi), "coyotetoppsi water cover.csv")

#library(ggplot2)
#library(export)
coyote<-as.data.frame(read.csv("coyotetoppsi.csv"))

plot = ggplot(coyote, aes(USUMRD100M, est)) + geom_line(size=1.5)+
  
  geom_ribbon( mapping = ggplot2::aes(ymin=coyote$lower_0.95, ymax=coyote$upper_0.95), alpha=.5, fill="grey2")+
  
  theme_bw(base_size=16)+
  
  theme(panel.grid=element_blank())+
  
  scale_x_continuous(expand=c(0,0))+
  
  scale_y_continuous(expand=c(0,0), limits=c(0,1))+
  
  ylab("Landscape Use")+
  
  ggtitle("Coyote Use")+
  
  xlab("Road Density (100m radius)")
plot

graph2ppt(file="coyotepsi road density.pptx", height=6, width=8)
###########################################################
coyote<-as.data.frame(read.csv("coyotetoppsi water cover.csv"))

plot = ggplot(coyote, aes(WC500M, est)) + geom_line(size=1.5)+
  
  geom_ribbon( mapping = ggplot2::aes(ymin=coyote$lower_0.95, ymax=coyote$upper_0.95), alpha=.5, fill="grey2")+
  
  theme_bw(base_size=16)+
  
  theme(panel.grid=element_blank())+
  
  scale_x_continuous(expand=c(0,0))+
  
  scale_y_continuous(expand=c(0,0), limits=c(0,1))+
  
  ylab("Landscape Use")+
  
  ggtitle("Coyote (Canis lantras)")+
  
  xlab("Percent Water Cover (500m radius)")

plot

graph2ppt(file="coyotepsi water cover.pptx", height=6, width=8)

################END PLOT#####################

####################PLOT##############

cUSUMRD100M_cWC500M_Precip$real$psi

write.csv((cUSUMRD100M_cWC500M_Precip$real$psi), "coyotetoppsi1.csv")

#library(ggplot2)
#library(export)
coyote<-as.data.frame(read.csv("coyotetoppsi1.csv"))

plot1 <-ggplot(coyote,  aes(USUMRD100M, est, color=WC500M)) + geom_point(size=1.5)+
  
  geom_errorbar( mapping= ggplot2::aes(ymin=coyote$lower_0.95, ymax=coyote$upper_0.95), alpha=.5, fill="grey2")+
  
  theme_bw(base_size=16)+
  
  theme(panel.grid=element_blank())+
  
  scale_x_continuous(expand=c(0,0))+
  
  scale_y_continuous(expand=c(0,0), limits=c(0,1))+
  
  ylab("Landscape Use")+
  
  ggtitle("Coyote Use")+
  
  xlab("Road Density(100m radius)")

plot1+scale_color_gradient(low="orange", high="black")

#############

plot2 <-ggplot(coyote,  aes(WC500M, est, color=USUMRD100M)) + geom_point(size=2.5)+
  
  geom_errorbar( mapping= ggplot2::aes(ymin=coyote$lower_0.95, ymax=coyote$upper_0.95), alpha=1, fill="grey2", size=1)+
  
  theme_bw(base_size=16)+
  
  theme(panel.grid=element_blank())+
  
  scale_x_continuous(expand=c(0,0))+
  
  scale_y_continuous(expand=c(0,0), limits=c(0,1))+
  
  ylab("Landscape Use")+
  
  ggtitle("Coyote Use")+
  
  xlab("Water Cover (500m radius)")

plot2+scale_color_gradient(low="orange", high="black")
graph2ppt(file="coyotepsi3.pptx", height=6, width=8)


# color scale better than the default "blue to less blue"
plot+scale_color_gradient(low="orange", high="black")
plot+scale_color_gradientn(colours = rainbow(5))

plot+scale_color_gradient(low="green", high="purple")+ geom_smooth(method = lm, color= 'red')

graph2ppt(file="coyotepsi2.pptx", height=6, width=8)


################END PLOT#####################
