# Supplementary material for: Mesocarnivore landscape use along a gradient of urban, rural, and forest cover
Source: PeerJ. 2021 Apr 6;9:e11083. doi: 10.7717/peerj.11083 (PMC8034353; doi:10.7717/peerj.11083)
Supplement: Supplemental Information 4 — R version 3.53 (2019-03-11) used to run the provided code. ’RPresence’ version 2.12.27. ’ggplot2′version 3.3.1. [file peerj-09-11083-s004.zip › Code/FoxPresence_and_plots3.R]

######## Packages for Occupancy Analysis
install.packages("export")
install.packages("ggplot2")
library(RPresence)
library(reshape2)
library(export)
library(ggplot2)

library(tidyverse)
library(officer)
library(rvg)

########## RPresence code

#after creating .pao in PRESENCE w detection history and covariates
fox <- readPao("fox.pao")

# look at structure
str(fox)

?RPresence

#dot dot model 
#fdot_dot<-occMod(model=list(psi~1,p~ONROAD),data=fox,type="so",
 #                modname="fdot_dot", outfile = "modname")
#fdot_dot$beta


#model comparing selected covariate versus 'dot' model
#rFC500M_dot<-occMod(model=list(psi~FC500M,p~ONROAD),data=fox,type="so",
               # modname="rFC500M_dot", outfile = "modname")


#
#rFC500M_dot$real$psi
#
#rFC500M_dot$real$p


# list models
#samplemods <- list(rdot_dot, rFC500M_dot)

#no penalty for using AICc so use.aicc=TRUE. default is false
#sampresults <- createAicTable(samplemods, use.aicc=TRUE)

#comparing the strength of models 
#summary(sampresults)
#write.csv(summary(sampresults), "rFC500Mresults.csv")

##################### P Models #######################
#dot dot model 
fdot_dot<-occMod(model=list(psi~1,p~1),data=fox,type="so",
                 modname="fdot_dot", outfile = "modname")


#dot Temp model 
fdot_Temp<-occMod(model=list(psi~1,p~Temp),data=fox,type="so",
                 modname="fdot_Temp", outfile = "modname")


#dot precip model 
fdot_Precip<-occMod(model=list(psi~1,p~Precip),data=fox,type="so",
                  modname="fdot_Precip", outfile = "modname")

#dot ONROAD model 
fdot_ONROAD<-occMod(model=list(psi~1,p~ONROAD),data=fox,type="so",
                    modname="fdot_ONROAD", outfile = "modname")


fdot_dot$beta
fdot_Temp$beta
fdot_Precip$beta
fdot_ONROAD$beta

# list models
pmods <- list(fdot_dot, fdot_Precip, fdot_Temp, fdot_ONROAD)

#no penalty for using AICc so use.aicc=TRUE. default is false
presults <- createAicTable(pmods, use.aicc=TRUE)

#comparing the strength of p models 
summary(presults) #strongest model will be carried through rest of analysis
write.csv(summary(presults), "presults.csv")

##############Forest Cover##############

#run covariate in psi with strongest p model
fFC100M_ONROAD<-occMod(model=list(psi~FC100M,p~ONROAD),data=fox,type="so",
                      modname="fFC100M_ONROAD", outfile = "modname")


fFC500M_ONROAD<-occMod(model=list(psi~FC500M,p~ONROAD),data=fox,type="so",
                     modname="fFC500M_ONROAD", outfile = "modname")


fFC1000M_ONROAD<-occMod(model=list(psi~FC1000M,p~ONROAD),data=fox,type="so",
                      modname="fFC1000M_ONROAD", outfile = "modname")
fFC100M_ONROAD$beta
fFC500M_ONROAD$beta
fFC1000M_ONROAD$beta


# list models
mods <- list(fdot_ONROAD, fFC100M_ONROAD, fFC500M_ONROAD, fFC1000M_ONROAD)

#no penalty for using AICc so use.aicc=TRUE. default is false
results <- createAicTable(mods, use.aicc=TRUE)

#comparing the strength of models 
summary(results)
write.csv(summary(results), "fFCresults.csv")

##############Urban Cover##############

#run covariate in psi with strongest p model
fUC100M_ONROAD<-occMod(model=list(psi~UC100M,p~ONROAD),data=fox,type="so",
                     modname="fUC100M_ONROAD", outfile = "modname")

fUC500M_ONROAD<-occMod(model=list(psi~UC500M,p~ONROAD),data=fox,type="so",
                     modname="fUC500M_ONROAD", outfile = "modname")

fUC1000M_ONROAD<-occMod(model=list(psi~UC1000M,p~ONROAD),data=fox,type="so",
                      modname="fUC1000M_ONROAD", outfile = "modname")
fUC100M_ONROAD$beta
fUC500M_ONROAD$beta
fUC1000M_ONROAD$beta


# list models
mods <- list(fdot_ONROAD, fUC100M_ONROAD, fUC500M_ONROAD, fUC1000M_ONROAD)

#no penalty for using AICc so use.aicc=TRUE. default is false
results <- createAicTable(mods, use.aicc=TRUE)

#comparing the strength of models 
summary(results)
write.csv(summary(results), "fUCresults.csv")

##############Grassland Cover##############

#run covariate in psi with strongest p model
fGC100M_ONROAD<-occMod(model=list(psi~GC100M,p~ONROAD),data=fox,type="so",
                     modname="fGC100M_ONROAD", outfile = "modname")


fGC500M_ONROAD<-occMod(model=list(psi~GC500M,p~ONROAD),data=fox,type="so",
                     modname="fGC500M_ONROAD", outfile = "modname")


fGC1000M_ONROAD<-occMod(model=list(psi~GC1000M,p~ONROAD),data=fox,type="so",
                      modname="fGC1000M_ONROAD", outfile = "modname")


fGC100M_ONROAD$beta
fGC500M_ONROAD$beta
fGC1000M_ONROAD$beta


# list models
mods <- list(fdot_ONROAD, fGC100M_ONROAD, fGC500M_ONROAD, fGC1000M_ONROAD)

#no penalty for using AICc so use.aicc=TRUE. default is false
results <- createAicTable(mods, use.aicc=TRUE)

#comparing the strength of models 
summary(results)
write.csv(summary(results), "fGCresults.csv")

############## Water Cover ##############

#run covariate in psi with strongest p model
fWC100M_ONROAD<-occMod(model=list(psi~WC100M,p~ONROAD),data=fox,type="so",
                     modname="fWC100M_ONROAD", outfile = "modname")


fWC500M_ONROAD<-occMod(model=list(psi~WC500M,p~ONROAD),data=fox,type="so",
                     modname="fWC500M_ONROAD", outfile = "modname")


fWC1000M_ONROAD<-occMod(model=list(psi~WC1000M,p~ONROAD),data=fox,type="so",
                      modname="fWC1000M_ONROAD", outfile = "modname")

fWC100M_ONROAD$beta
fWC500M_ONROAD$beta
fWC1000M_ONROAD$beta


# list models
mods <- list(fdot_ONROAD, fWC100M_ONROAD, fWC500M_ONROAD, fWC1000M_ONROAD)

#no penalty for using AICc so use.aicc=TRUE. default is false
results <- createAicTable(mods, use.aicc=TRUE)

#comparing the strength of models 
summary(results)
write.csv(summary(results), "fWCresults.csv")

############## Unpaved Road Density ##############

#run covariate in psi with strongest p model
fUSUMRD100M_ONROAD<-occMod(model=list(psi~USUMRD100M,p~ONROAD),data=fox,type="so",
                           modname="fUSUMRD100M_ONROAD", outfile = "modname")


fUSUMRD500M_ONROAD<-occMod(model=list(psi~USUMRD500M,p~ONROAD),data=fox,type="so",
                           modname="fUSUMRD500M_ONROAD", outfile = "modname")


fUSUMRD1000M_ONROAD<-occMod(model=list(psi~USUMRD1000M,p~ONROAD),data=fox,type="so",
                            modname="fUSUMRD1000M_ONROAD", outfile = "modname")

fUSUMRD100M_ONROAD$beta
fUSUMRD500M_ONROAD$beta
fUSUMRD1000M_ONROAD$beta


# list models
mods <- list(fdot_ONROAD, fUSUMRD100M_ONROAD, fUSUMRD500M_ONROAD, fUSUMRD1000M_ONROAD)

#no penalty for using AICc so use.aicc=TRUE. default is false
results <- createAicTable(mods, use.aicc=TRUE)

#comparing the strength of models 
summary(results)
write.csv(summary(results), "fUSUMRDresults.csv")

##############   Paved Road Density ##############

#run covariate in psi with strongest p model
fPSUMRD100M_ONROAD<-occMod(model=list(psi~PSUMRD100M,p~ONROAD),data=fox,type="so",
                           modname="fPSUMRD100M_ONROAD", outfile = "modname")


fPSUMRD500M_ONROAD<-occMod(model=list(psi~PSUMRD500M,p~ONROAD),data=fox,type="so",
                           modname="fPSUMRD500M_ONROAD", outfile = "modname")


fPSUMRD1000M_ONROAD<-occMod(model=list(psi~PSUMRD1000M,p~ONROAD),data=fox,type="so",
                            modname="fPSUMRD1000M_ONROAD", outfile = "modname")

fPSUMRD100M_ONROAD$beta
fPSUMRD500M_ONROAD$beta
fPSUMRD1000M_ONROAD$beta


# list models
mods <- list(fdot_ONROAD, fPSUMRD100M_ONROAD, fPSUMRD500M_ONROAD, fPSUMRD1000M_ONROAD)

#no penalty for using AICc so use.aicc=TRUE. default is false
results <- createAicTable(mods, use.aicc=TRUE)

#comparing the strength of models 
summary(results)
write.csv(summary(results), "fPSUMRDresults.csv")

############## DISTANCE TO SURFACE WATER ##############

#run covariate in psi with strongest p model
fDTWATER_ONROAD<-occMod(model=list(psi~DTWATER,p~ONROAD),data=fox,type="so",
                      modname="fDTWATER_ONROAD", outfile = "modname")

fDTWATER_ONROAD$beta

# list models
mods <- list(fdot_ONROAD, fDTWATER_ONROAD)

#no penalty for using AICc so use.aicc=TRUE. default is false
results <- createAicTable(mods, use.aicc=TRUE)

#comparing the strength of models 
summary(results)
write.csv(summary(results), "fDTWATERresults.csv")

############## DISTANCE TO HUMAN STRUCTURE ##############

#run covariate in psi with strongest p model
fDTSTRUC_ONROAD<-occMod(model=list(psi~DTSTRUC,p~ONROAD),data=fox,type="so",
                      modname="fDTSTRUC_ONROAD", outfile = "modname")

fDTSTRUC_ONROAD$beta

# list models
mods <- list(fdot_ONROAD, fDTSTRUC_ONROAD)

#no penalty for using AICc so use.aicc=TRUE. default is false
results <- createAicTable(mods, use.aicc=TRUE)

#comparing the strength of models 
summary(results)
write.csv(summary(results), "fDTSTRUCresults.csv")

############## LIST ALL TOP MODS TOGETHER FOR STRENGTH RANKING ##############

# list top models
# these will chanage for each species
mods <- list(fdot_dot,fdot_ONROAD,
             fdot_Precip, fdot_Temp, fFC100M_ONROAD, fUC500M_ONROAD,
             fGC1000M_ONROAD, fWC1000M_ONROAD, fPSUMRD500M_ONROAD,
             fUSUMRD1000M_ONROAD, fDTWATER_ONROAD, fDTSTRUC_ONROAD)

#no penalty for using AICc so use.aicc=TRUE. default is false
results <- createAicTable(mods, use.aicc=TRUE)

#comparing the strength of models 
summary(results)
write.csv(summary(results), "TOPMODSresults.csv")


############################################################################
############## RUN TOP MODELS TOGETHER THAT AREN'T CORRELATED ##############
############################################################################

# models to run
# fGC1000M+fPSUMRD500M_ONROAD
# fGC1000M+fWC1000M_ONROAD
# fGC1000M+fUC500M_ONROAD
# fPSUMRD500M+fWC1000M_ONROAD
# fWC1000M+fUC500M_ONROAD


fGC1000M_fPSUMRD500M_ONROAD<-occMod(model=list(psi~GC1000M+PSUMRD500M,p~ONROAD),
                                 data=fox, type="so",
                                 modname="fGC1000M+fPSUMRD500M_ONROAD",
                                 outfile = "modname")

fGC1000M_fWC1000M_ONROAD<-occMod(model=list(psi~GC1000M+WC1000M,p~ONROAD),
                                 data=fox, type="so",
                                 modname="fGC1000M+fWC1000M_ONROAD",
                                 outfile = "modname")

fGC1000M_fUC500M_ONROAD<-occMod(model=list(psi~GC1000M+UC500M,p~ONROAD),
                                data=fox, type="so",
                                modname="fGC1000M+fUC500M_ONROAD",
                                outfile = "modname")

fPSUMRD500M_fWC1000M_ONROAD<-occMod(model=list(psi~PSUMRD500M+WC1000M,p~ONROAD),
                                    data=fox, type="so",
                                    modname="fPSUMRD500M+fWC1000M_ONROAD",
                                    outfile = "modname")

fWC1000M_fUC500M_ONROAD<-occMod(model=list(psi~WC1000M+UC500M,p~ONROAD),
                                data=fox, type="so",
                                modname="fWC1000M+fUC500M_ONROAD",
                                outfile = "modname")


# list top models
mods <- list(fdot_dot, fdot_Precip, fdot_Temp,fdot_ONROAD,
             fGC1000M_fPSUMRD500M_ONROAD,
              fGC1000M_fWC1000M_ONROAD,
              fGC1000M_fUC500M_ONROAD,
              fPSUMRD500M_fWC1000M_ONROAD,
              fWC1000M_fUC500M_ONROAD)

#no penalty for using AICc so use.aicc=TRUE. default is false
results <- createAicTable(mods, use.aicc=TRUE)

#comparing the strength of models 
summary(results)
write.csv(summary(results), "TOPBIMODSresults.csv")

             
############################################################################
############## RUN ALL TOP MODELS TOGETHER THAT AREN'T CORRELATED ##########
############################################################################

# list models
mods <- list(fdot_dot, fdot_Precip, fdot_Temp,fdot_ONROAD,
             fFC500M_ONROAD, fUC500M_ONROAD,
             fGC1000M_ONROAD, fWC1000M_ONROAD, fPSUMRD500M_ONROAD,
             fUSUMRD100M_ONROAD, fDTWATER_ONROAD, fDTSTRUC_ONROAD,
             fGC1000M_fPSUMRD500M_ONROAD,
             fGC1000M_fWC1000M_ONROAD,
             fGC1000M_fUC500M_ONROAD,
             fPSUMRD500M_fWC1000M_ONROAD,
             fWC1000M_fUC500M_ONROAD)

#no penalty for using AICc so use.aicc=TRUE. default is false
results <- createAicTable(mods, use.aicc=TRUE)

#comparing the strength of models 
summary(results)
write.csv(summary(results), "TOPALLMODSresults.csv")


# get betas for the best models
fGC1000M_ONROAD$beta

fGC1000M_fPSUMRD500M_ONROAD$beta

fGC1000M_fUC500M_ONROAD$beta

fGC1000M_fWC1000M_ONROAD$beta

fGC1000M_ONROAD$beta
fGC1000M_fPSUMRD500M_ONROAD$beta
fGC1000M_fUC500M_ONROAD$beta
fGC1000M_fWC1000M_ONROAD$beta
fPSUMRD500M_fWC1000M_ONROAD$beta
fPSUMRD500M_ONROAD$beta
fWC1000M_ONROAD$beta
fWC1000M_fUC500M_ONROAD$beta
fdot_ONROAD$beta
fUC500M_ONROAD$beta
fUSUMRD100M_ONROAD$beta
fFC500M_ONROAD$beta
fDTWATER_ONROAD$beta
fDTSTRUC_ONROAD$beta


####################PLOT##############

fGC1000M_ONROAD$real$psi

write.csv((fGC1000M_ONROAD$real$psi), "foxtoppsi.csv")

library(ggplot2)
library(export)
fox<-as.data.frame(read.csv("foxtoppsi.csv"))

plot= ggplot(fox, aes(GC1000M, est)) + geom_line(size=1.5)+

  geom_ribbon( mapping= ggplot2::aes(ymin=fox$lower_0.95, ymax=fox$upper_0.95), alpha=.5, fill="grey2")+

  theme_bw(base_size=16)+

  theme(panel.grid=element_blank())+

  scale_x_continuous(expand=c(0,0))+

  scale_y_continuous(expand=c(0,0), limits=c(0,1))+

  ylab("Landscape Use")+

  ggtitle("Gray fox (Urocyon cinereoargenteus)")+

  xlab("Percent Grassland Cover (1000m radius)")

plot

graph2ppt(file="foxpsi.pptx", height=6, width=8)

####################END PLOT####################

####################PLOT##############

fGC1000M_fPSUMRD500M_ONROAD$real$psi

write.csv((fGC1000M_fPSUMRD500M_ONROAD$real$psi), "foxtoppsi1.csv")

library(ggplot2)
library(export)
fox<-as.data.frame(read.csv("foxtoppsi1.csv"))

plot <- ggplot(fox,  aes(GC1000M, est, color=PSUMRD500M)) + geom_point(size=1.5)+
  
  geom_errorbar( mapping= ggplot2::aes(ymin=fox$lower_0.95, ymax=fox$upper_0.95), alpha=.5, fill="grey2")+
  
  theme_bw(base_size=16)+
  
  theme(panel.grid=element_blank())+
  
  scale_x_continuous(expand=c(0,0))+
  
  scale_y_continuous(expand=c(0,0), limits=c(0,1))+
  
  ylab("Landscape Use")+
  
  ggtitle("Fox Use")+
  
  xlab("Percent Grassland Cover (1000m radius)")

plot

# color scale better than the default "blue to less blue"
plot+scale_color_gradient(low="green", high="purple")
plot+scale_color_gradientn(colours = rainbow(5))

plot <- graph2ppt(file="foxpsi1.pptx", height=6, width=8)

####################END PLOT####################
