# Supplementary material for: Mesocarnivore landscape use along a gradient of urban, rural, and forest cover
Source: PeerJ. 2021 Apr 6;9:e11083. doi: 10.7717/peerj.11083 (PMC8034353; doi:10.7717/peerj.11083)
Supplement: Supplemental Information 4 — R version 3.53 (2019-03-11) used to run the provided code. ’RPresence’ version 2.12.27. ’ggplot2′version 3.3.1. [file peerj-09-11083-s004.zip › Code/opossum presence and plots3.R]

######## Packages for Occupancy Analysis
install.packages("export")
install.packages("ggplot2")
library(RPresence)
library(reshape2)
library(export)
library(ggplot2)

library(tidyverse)
library(officer)
library(rvg)

########## RPresence code

#after creating .pao in PRESENCE w detection history and covariates
opossum <- readPao("opossum.pao")

# look at structure
str(opossum)

?RPresence

#dot dot model 
#cdot_dot<-occMod(model=list(psi~1,p~1),data=opossum,type="so",
#  modname="cdot_dot", outfile = "modname")
#cdot_dot$beta


#model comparing selected covariate versus 'dot' model
#rFC500M_dot<-occMod(model=list(psi~FC500M,p~1),data=opossum,type="so",
# modname="rFC500M_dot", outfile = "modname")


#
#rFC500M_dot$real$psi
#
#rFC500M_dot$real$p


# list models
#samplemods <- list(rdot_dot, rFC500M_dot)

#no penalty for using AICc so use.aicc=TRUE. default is false
#sampresults <- createAicTable(samplemods, use.aicc=TRUE)

#comparing the strength of models 
#summary(sampresults)
#write.csv(summary(sampresults), "rFC500Mresults.csv")

##################### P Models #######################
#dot dot model 
cdot_dot<-occMod(model=list(psi~1,p~1),data=opossum,type="so",
                 modname="cdot_dot", outfile = "modname")


#dot Temp model 
cdot_temp<-occMod(model=list(psi~1,p~temp),data=opossum,type="so",
                  modname="cdot_temp", outfile = "modname")


#dot temp model 
cdot_precip<-occMod(model=list(psi~1,p~precip),data=opossum,type="so",
                    modname="cdot_precip", outfile = "modname")

#dot ONROAD model
cdot_ONROAD<-occMod(model=list(psi~1,p~ONROAD),data=opossum,type="so",
                    modname="cdot_ONROAD", outfile = "modname")

cdot_dot$beta
cdot_temp$beta
cdot_precip$beta
cdot_ONROAD$beta

# list models
pmods <- list(cdot_dot, cdot_precip, cdot_temp, cdot_ONROAD)

#no penalty for using AICc so use.aicc=TRUE. default is false
presults <- createAicTable(pmods, use.aicc=TRUE)

#comparing the strength of p models 
summary(presults) #strongest model will be carried through rest of analysis
write.csv(summary(presults), "presults.csv")

##############Forest Cover##############

#run covariate in psi with strongest p model
cFC100M_temp<-occMod(model=list(psi~FC100M,p~temp),data=opossum,type="so",
                       modname="cFC100M_temp", outfile = "modname")


cFC500M_temp<-occMod(model=list(psi~FC500M,p~temp),data=opossum,type="so",
                       modname="cFC500M_temp", outfile = "modname")


cFC1000M_temp<-occMod(model=list(psi~FC1000M,p~temp),data=opossum,type="so",
                        modname="cFC1000M_temp", outfile = "modname")
cFC100M_temp$beta
cFC500M_temp$beta
cFC1000M_temp$beta


# list models
mods <- list(cdot_temp, cFC100M_temp, cFC500M_temp, cFC1000M_temp)

#no penalty for using AICc so use.aicc=TRUE. default is false
results <- createAicTable(mods, use.aicc=TRUE)

#comparing the strength of models 
summary(results)
write.csv(summary(results), "cFCresults.csv")

##############Urban Cover##############

#run covariate in psi with strongest p model
cUC100M_temp<-occMod(model=list(psi~UC100M,p~temp),data=opossum,type="so",
                       modname="cUC100M_temp", outfile = "modname")

cUC500M_temp<-occMod(model=list(psi~UC500M,p~temp),data=opossum,type="so",
                       modname="cUC500M_temp", outfile = "modname")

cUC1000M_temp<-occMod(model=list(psi~UC1000M,p~temp),data=opossum,type="so",
                        modname="cUC1000M_temp", outfile = "modname")
cUC100M_temp$beta
cUC500M_temp$beta
cUC1000M_temp$beta


# list models
mods <- list(cdot_temp, cUC100M_temp, cUC500M_temp, cUC1000M_temp)

#no penalty for using AICc so use.aicc=TRUE. default is false
results <- createAicTable(mods, use.aicc=TRUE)

#comparing the strength of models 
summary(results)
write.csv(summary(results), "cUCresults.csv")

##############Grassland Cover##############

#run covariate in psi with strongest p model
cGC100M_temp<-occMod(model=list(psi~GC100M,p~temp),data=opossum,type="so",
                       modname="cGC100M_temp", outfile = "modname")


cGC500M_temp<-occMod(model=list(psi~GC500M,p~temp),data=opossum,type="so",
                       modname="cGC500M_temp", outfile = "modname")


cGC1000M_temp<-occMod(model=list(psi~GC1000M,p~temp),data=opossum,type="so",
                        modname="cGC1000M_temp", outfile = "modname")

cGC100M_temp$beta
cGC500M_temp$beta
cGC1000M_temp$beta


# list models
mods <- list(cdot_temp, cGC100M_temp, cGC500M_temp, cGC1000M_temp)

#no penalty for using AICc so use.aicc=TRUE. default is false
results <- createAicTable(mods, use.aicc=TRUE)

#comparing the strength of models 
summary(results)
write.csv(summary(results), "cGCresults.csv")

############## Water Cover ##############

#run covariate in psi with strongest p model
cWC100M_temp<-occMod(model=list(psi~WC100M,p~temp),data=opossum,type="so",
                       modname="cWC100M_temp", outfile = "modname")


cWC500M_temp<-occMod(model=list(psi~WC500M,p~temp),data=opossum,type="so",
                       modname="cWC500M_temp", outfile = "modname")


cWC1000M_temp<-occMod(model=list(psi~WC1000M,p~temp),data=opossum,type="so",
                        modname="cWC1000M_temp", outfile = "modname")

cWC100M_temp$beta
cWC500M_temp$beta
cWC1000M_temp$beta


# list models
mods <- list(cdot_temp, cWC100M_temp, cWC500M_temp, cWC1000M_temp)

#no penalty for using AICc so use.aicc=TRUE. default is false
results <- createAicTable(mods, use.aicc=TRUE)

#comparing the strength of models 
summary(results)
write.csv(summary(results), "cWCresults.csv")

############## Unpaved Road Density ##############

#run covariate in psi with strongest p model
cUSUMRD100M_temp<-occMod(model=list(psi~USUMRD100M,p~temp),data=opossum,type="so",
                           modname="cUSUMRD100M_temp", outfile = "modname")


cUSUMRD500M_temp<-occMod(model=list(psi~USUMRD500M,p~temp),data=opossum,type="so",
                           modname="cUSUMRD500M_temp", outfile = "modname")


cUSUMRD1000M_temp<-occMod(model=list(psi~USUMRD1000M,p~temp),data=opossum,type="so",
                            modname="cUSUMRD1000M_temp", outfile = "modname")

cUSUMRD100M_temp$beta
cUSUMRD500M_temp$beta
cUSUMRD1000M_temp$beta


# list models
mods <- list(cdot_temp, cUSUMRD100M_temp, cUSUMRD500M_temp, cUSUMRD1000M_temp)

#no penalty for using AICc so use.aicc=TRUE. default is false
results <- createAicTable(mods, use.aicc=TRUE)

#comparing the strength of models 
summary(results)
write.csv(summary(results), "cUSUMRDresults.csv")

##############   Paved Road Density ##############

#run covariate in psi with strongest p model
cPSUMRD100M_temp<-occMod(model=list(psi~PSUMRD100M,p~temp),data=opossum,type="so",
                           modname="cPSUMRD100M_temp", outfile = "modname")


cPSUMRD500M_temp<-occMod(model=list(psi~PSUMRD500M,p~temp),data=opossum,type="so",
                           modname="cPSUMRD500M_temp", outfile = "modname")


cPSUMRD1000M_temp<-occMod(model=list(psi~PSUMRD1000M,p~temp),data=opossum,type="so",
                            modname="cPSUMRD1000M_temp", outfile = "modname")

cPSUMRD100M_temp$beta
cPSUMRD500M_temp$beta
cPSUMRD1000M_temp$beta


# list models
mods <- list(cdot_temp, cPSUMRD100M_temp, cPSUMRD500M_temp, cPSUMRD1000M_temp)

#no penalty for using AICc so use.aicc=TRUE. default is false
results <- createAicTable(mods, use.aicc=TRUE)

#comparing the strength of models 
summary(results)
write.csv(summary(results), "cPSUMRDresults.csv")

############## DISTANCE TO SURFACE WATER ##############

#run covariate in psi with strongest p model
cDTWATER_temp<-occMod(model=list(psi~DTWATER,p~temp),data=opossum,type="so",
                        modname="cDTWATER_temp", outfile = "modname")

cDTWATER_temp$beta

# list models
mods <- list(cdot_temp, cDTWATER_temp)

#no penalty for using AICc so use.aicc=TRUE. default is false
results <- createAicTable(mods, use.aicc=TRUE)

#comparing the strength of models 
summary(results)
write.csv(summary(results), "cDTWATERresults.csv")

############## DISTANCE TO HUMAN STRUCTURE ##############

#run covariate in psi with strongest p model
cDTSTRUC_temp<-occMod(model=list(psi~DTSTRUC,p~temp),data=opossum,type="so",
                        modname="cDTSTRUC_temp", outfile = "modname")

cDTSTRUC_temp$beta

# list models
mods <- list(cdot_temp, cDTSTRUC_temp)

#no penalty for using AICc so use.aicc=TRUE. default is false
results <- createAicTable(mods, use.aicc=TRUE)

#comparing the strength of models 
summary(results)
write.csv(summary(results), "cDTSTRUCresults.csv")


############## LIST ALL TOP MODS TOGETHER FOR STRENGTH RANKING ##############

# list top models
# these will chanage for each species
mods <- list(cdot_dot, cdot_precip, cdot_temp,cdot_ONROAD, 
             cFC100M_temp, 
             cUC100M_temp,
             cGC100M_temp, 
             cWC500M_temp, 
             cUSUMRD500M_temp,
             cPSUMRD100M_temp,
             cDTWATER_temp, 
             cDTSTRUC_temp)

#no penalty for using AICc so use.aicc=TRUE. default is false
results <- createAicTable(mods, use.aicc=TRUE)

#comparing the strength of models 
summary(results)
write.csv(summary(results), "TOPMODSresults.csv")


############################################################################
############## RUN TOP MODELS TOGETHER THAT AREN'T CORRELATED ##############
############################################################################

# models to run
#cDTSTRUC+cUC100M_temp
#cDTSTRUC+cPSUMRD100M_temp
#cUSUMRD500M+cUC100M_temp
#cUSUMRD500M+cPSUMRD100M_temp


cDTSTRUC_cUC100M_temp<-occMod(model=list(psi~DTSTRUC+UC100M,p~temp),
                                   data=opossum, type="so",
                                   modname="cDTSTRUC+cUC100M_temp",
                                   outfile = "modname")

cDTSTRUC_cPSUMRD100M_temp<-occMod(model=list(psi~DTSTRUC+PSUMRD100M,p~temp),
                                   data=opossum, type="so",
                                   modname="cDTSTRUC+cPSUMRD100M_temp",
                                   outfile = "modname")

cUSUMRD500M_cUC100M_temp<-occMod(model=list(psi~USUMRD500M+UC100M,p~temp),
                                   data=opossum, type="so",
                                   modname="cUSUMRD500M+cUC100M_temp",
                                   outfile = "modname")

cUSUMRD500M_cPSUMRD100M_temp<-occMod(model=list(psi~USUMRD500M+PSUMRD100M,p~temp),
                                       data=opossum, type="so",
                                       modname="cUSUMRD500M+cPSUMRD100M_temp",
                                       outfile = "modname")

# list models
mods <- list(cdot_dot ,cdot_temp,cdot_precip,cdot_ONROAD,
             cDTSTRUC_cUC100M_temp,
             cDTSTRUC_cPSUMRD100M_temp,
             cUSUMRD500M_cUC100M_temp,
             cUSUMRD500M_cPSUMRD100M_temp)
             

#no penalty for using AICc so use.aicc=TRUE. default is false
results <- createAicTable(mods, use.aicc=TRUE)

#comparing the strength of models 
summary(results)
write.csv(summary(results), "TOPBIMODSresults.csv")

############################################################################
############## RUN ALL TOP MODELS TOGETHER THAT AREN'T CORRELATED ##########
############################################################################

# list models
mods <- list(cdot_dot, cdot_Precip, cdot_Temp, cdot_ONROAD,
             cFC100M_temp, 
             cUC100M_temp,
             cGC100M_temp, 
             cWC500M_temp, 
             cUSUMRD500M_temp,
             cPSUMRD100M_temp,
             cDTWATER_temp, 
             cDTSTRUC_temp,
             cDTSTRUC_cUC100M_temp,
             cDTSTRUC_cPSUMRD100M_temp,
             cUSUMRD500M_cUC100M_temp,
             cUSUMRD500M_cPSUMRD100M_temp)
         

#mods <- list(cdot_dot, cdot_Precip, cdot_Temp, cdot_ONROAD,
#      cUSUMRD100M_cWC500M_Precip,
#      cWC500M_cFC100M_Precip,
#         cUSUMRD100M_cWC500M_cFC100M_Precip,
#          cUSUMRD100M_Precip,
#           cUSUMRD100M_cWC500M_cUC100M_Precip,
#            cUSUMRD100M_cWC500M_cGC1000M_Precip)
#             


#no penalty for using AICc so use.aicc=TRUE. default is false
results <- createAicTable(mods, use.aicc=TRUE)

#comparing the strength of models 
summary(results)
write.csv(summary(results), "TOPALLMODSresults2.csv")

cDTSTRUC_temp$beta
cDTSTRUC_cUC100M_temp$beta
cUSUMRD500M_temp$beta
cFC100M_temp$beta
cDTSTRUC_cPSUMRD100M_temp$beta
cUSUMRD500M_cUC100M_temp$beta
cUSUMRD500M_cPSUMRD100M_temp$beta


####################PLOT##############
cDTSTRUC_temp$real$psi


write.csv((cDTSTRUC_temp$real$psi), "opossumtoppsi.csv")


#library(ggplot2)
#library(export)
opossum<-as.data.frame(read.csv("opossumtoppsi.csv"))

plot = ggplot(opossum, aes(DTSTRUC, est)) + geom_line(size=1.5)+
  
  geom_ribbon( mapping= ggplot2::aes(ymin=opossum$lower_0.95, ymax=opossum$upper_0.95), alpha=.5, fill="grey2")+
  
  theme_bw(base_size=16)+
  
  theme(panel.grid=element_blank())+
  
  scale_x_continuous(expand=c(0,0))+
  
  scale_y_continuous(expand=c(0,0), limits=c(0,1))+
  
  ylab("Landscape Use")+
  
  ggtitle("Opossum (Didelphis virginiana)")+
  
  xlab("Distance to Human Structure (meters)")

plot

graph2ppt(file="opossumpsi.pptx", height=6, width=8)
