# Supplementary material for: Mesocarnivore landscape use along a gradient of urban, rural, and forest cover
Source: PeerJ. 2021 Apr 6;9:e11083. doi: 10.7717/peerj.11083 (PMC8034353; doi:10.7717/peerj.11083)
Supplement: Supplemental Information 4 — R version 3.53 (2019-03-11) used to run the provided code. ’RPresence’ version 2.12.27. ’ggplot2′version 3.3.1. [file peerj-09-11083-s004.zip › Code/RaccoonPresence_and_plots3.R]

######## Packages for Occupancy Analysis
install.packages("export")
install.packages("ggplot2")
library(RPresence)
library(reshape2)
library(export)
library(ggplot2)

library(tidyverse)
library(officer)
library(rvg)

########## RPresence code

#after creating .pao in PRESENCE w detection history and covariates
raccoon <- readPao("raccoon.pao")

# look at structure
str(raccoon)

?RPresence

#dot dot model 
#rdot_dot<-occMod(model=list(psi~1,p~1),data=raccoon,type="so",
               #  modname="rdot_dot", outfile = "modname")
#rdot_dot$beta


#model comparing selected covariate versus 'dot' model
#rFC500M_dot<-occMod(model=list(psi~FC500M,p~1),data=raccoon,type="so",
               # modname="rFC500M_dot", outfile = "modname")


#
#rFC500M_dot$real$psi
#
#rFC500M_dot$real$p


# list models
#samplemods <- list(rdot_dot, rFC500M_dot)

#no penalty for using AICc so use.aicc=TRUE. default is false
#sampresults <- createAicTable(samplemods, use.aicc=TRUE)

#comparing the strength of models 
#summary(sampresults)
#write.csv(summary(sampresults), "rFC500Mresults.csv")

##################### P Models #######################
#dot dot model 
rdot_dot<-occMod(model=list(psi~1,p~1),data=raccoon,type="so",
                 modname="rdot_dot", outfile = "modname")


#dot Temp model 
rdot_Temp<-occMod(model=list(psi~1,p~Temp),data=raccoon,type="so",
                 modname="rdot_Temp", outfile = "modname")


#dot precip model 
rdot_Precip<-occMod(model=list(psi~1,p~Precip),data=raccoon,type="so",
                  modname="rdot_Precip", outfile = "modname")

#dot ONROAD model 
rdot_ONROAD<-occMod(model=list(psi~1,p~ONROAD),data=raccoon,type="so",
                    modname="rdot_ONROAD", outfile = "modname")

rdot_dot$beta
rdot_Temp$beta
rdot_Precip$beta
rdot_ONROAD$beta

# list models
pmods <- list(rdot_dot, rdot_Precip, rdot_Temp, rdot_ONROAD)

#no penalty for using AICc so use.aicc=TRUE. default is false
presults <- createAicTable(pmods, use.aicc=TRUE)

#comparing the strength of p models 
summary(presults) #strongest model will be carried through rest of analysis
write.csv(summary(presults), "presults.csv")

##############Forest Cover##############

#run covariate in psi with strongest p model
rFC100M_ONROAD<-occMod(model=list(psi~FC100M,p~ONROAD),data=raccoon,type="so",
                      modname="rFC100M_ONROAD", outfile = "modname")


rFC500M_ONROAD<-occMod(model=list(psi~FC500M,p~ONROAD),data=raccoon,type="so",
                     modname="rFC500M_ONROAD", outfile = "modname")


rFC1000M_ONROAD<-occMod(model=list(psi~FC1000M,p~ONROAD),data=raccoon,type="so",
                      modname="rFC1000M_ONROAD", outfile = "modname")

rFC100M_ONROAD$beta
rFC500M_ONROAD$beta
rFC1000M_ONROAD$beta


# list models
mods <- list(rdot_ONROAD, rFC100M_ONROAD, rFC500M_ONROAD, rFC1000M_ONROAD)

#no penalty for using AICc so use.aicc=TRUE. default is false
results <- createAicTable(mods, use.aicc=TRUE)

#comparing the strength of models 
summary(results)
write.csv(summary(results), "rFCresults.csv")

##############Urban Cover##############

#run covariate in psi with strongest p model
rUC100M_ONROAD<-occMod(model=list(psi~UC100M,p~ONROAD),data=raccoon,type="so",
                     modname="rUC100M_ONROAD", outfile = "modname")

rUC500M_ONROAD<-occMod(model=list(psi~UC500M,p~ONROAD),data=raccoon,type="so",
                     modname="rUC500M_ONROAD", outfile = "modname")

rUC1000M_ONROAD<-occMod(model=list(psi~UC1000M,p~ONROAD),data=raccoon,type="so",
                      modname="rUC1000M_ONROAD", outfile = "modname")
rUC500M_ONROAD$beta
rUC100M_ONROAD$beta
rUC1000M_ONROAD$beta


# list models
mods <- list(rdot_ONROAD, rUC100M_ONROAD, rUC500M_ONROAD, rUC1000M_ONROAD)

#no penalty for using AICc so use.aicc=TRUE. default is false
results <- createAicTable(mods, use.aicc=TRUE)

#comparing the strength of models 
summary(results)
write.csv(summary(results), "rUCresults.csv")

##############Grassland Cover##############

#run covariate in psi with strongest p model
rGC100M_ONROAD<-occMod(model=list(psi~GC100M,p~ONROAD),data=raccoon,type="so",
                     modname="rGC100M_ONROAD", outfile = "modname")


rGC500M_ONROAD<-occMod(model=list(psi~GC500M,p~ONROAD),data=raccoon,type="so",
                     modname="rGC500M_ONROAD", outfile = "modname")


rGC1000M_ONROAD<-occMod(model=list(psi~GC1000M,p~ONROAD),data=raccoon,type="so",
                      modname="rGC1000M_ONROAD", outfile = "modname")

rGC100M_ONROAD$beta
rGC500M_ONROAD$beta
rGC1000M_ONROAD$beta


# list models
mods <- list(rdot_ONROAD, rGC100M_ONROAD, rGC500M_ONROAD, rGC1000M_ONROAD)

#no penalty for using AICc so use.aicc=TRUE. default is false
results <- createAicTable(mods, use.aicc=TRUE)

#comparing the strength of models 
summary(results)
write.csv(summary(results), "rGCresults.csv")

############## Water Cover ##############

#run covariate in psi with strongest p model
rWC100M_ONROAD<-occMod(model=list(psi~WC100M,p~ONROAD),data=raccoon,type="so",
                     modname="rWC100M_ONROAD", outfile = "modname")


rWC500M_ONROAD<-occMod(model=list(psi~WC500M,p~ONROAD),data=raccoon,type="so",
                     modname="rWC500M_ONROAD", outfile = "modname")


rWC1000M_ONROAD<-occMod(model=list(psi~WC1000M,p~ONROAD),data=raccoon,type="so",
                      modname="rWC1000M_ONROAD", outfile = "modname")

rWC100M_ONROAD$beta
rWC500M_ONROAD$beta
rWC1000M_ONROAD$beta


# list models
mods <- list(rdot_ONROAD, rWC100M_ONROAD, rWC500M_ONROAD, rWC1000M_ONROAD)

#no penalty for using AICc so use.aicc=TRUE. default is false
results <- createAicTable(mods, use.aicc=TRUE)

#comparing the strength of models 
summary(results)
write.csv(summary(results), "rWCresults.csv")

############## Unpaved Road Density ##############

#run covariate in psi with strongest p model
rUSUMRD100M_ONROAD<-occMod(model=list(psi~USUMRD100M,p~ONROAD),data=raccoon,type="so",
                           modname="rUSUMRD100M_ONROAD", outfile = "modname")


rUSUMRD500M_ONROAD<-occMod(model=list(psi~USUMRD500M,p~ONROAD),data=raccoon,type="so",
                           modname="rUSUMRD500M_ONROAD", outfile = "modname")


rUSUMRD1000M_ONROAD<-occMod(model=list(psi~USUMRD1000M,p~ONROAD),data=raccoon,type="so",
                            modname="rUSUMRD1000M_ONROAD", outfile = "modname")

rUSUMRD100M_ONROAD$beta
rUSUMRD500M_ONROAD$beta
rUSUMRD1000M_ONROAD$beta


# list models
mods <- list(rdot_ONROAD, rUSUMRD100M_ONROAD, rUSUMRD500M_ONROAD, rUSUMRD1000M_ONROAD)

#no penalty for using AICc so use.aicc=TRUE. default is false
results <- createAicTable(mods, use.aicc=TRUE)

#comparing the strength of models 
summary(results)
write.csv(summary(results), "rUSUMRDresults.csv")

##############   Paved Road Density ##############

#run covariate in psi with strongest p model
rPSUMRD100M_ONROAD<-occMod(model=list(psi~PSUMRD100M,p~ONROAD),data=raccoon,type="so",
                           modname="rPSUMRD100M_ONROAD", outfile = "modname")


rPSUMRD500M_ONROAD<-occMod(model=list(psi~PSUMRD500M,p~ONROAD),data=raccoon,type="so",
                           modname="rPSUMRD500M_ONROAD", outfile = "modname")


rPSUMRD1000M_ONROAD<-occMod(model=list(psi~PSUMRD1000M,p~ONROAD),data=raccoon,type="so",
                            modname="rPSUMRD1000M_ONROAD", outfile = "modname")

rPSUMRD100M_ONROAD$beta
rPSUMRD500M_ONROAD$beta
rPSUMRD1000M_ONROAD$beta


# list models
mods <- list(rdot_ONROAD, rPSUMRD100M_ONROAD, rPSUMRD500M_ONROAD, rPSUMRD1000M_ONROAD)

#no penalty for using AICc so use.aicc=TRUE. default is false
results <- createAicTable(mods, use.aicc=TRUE)

#comparing the strength of models 
summary(results)
write.csv(summary(results), "rPSUMRDresults.csv")

############## DISTANCE TO SURFACE WATER ##############

#run covariate in psi with strongest p model
rDTWATER_ONROAD<-occMod(model=list(psi~DTWATER,p~ONROAD),data=raccoon,type="so",
                      modname="rDTWATER_ONROAD", outfile = "modname")

rDTWATER_ONROAD$beta

# list models
mods <- list(rdot_ONROAD, rDTWATER_ONROAD)

#no penalty for using AICc so use.aicc=TRUE. default is false
results <- createAicTable(mods, use.aicc=TRUE)

#comparing the strength of models 
summary(results)
write.csv(summary(results), "rDTWATERresults.csv")

############## DISTANCE TO HUMAN STRUCTURE ##############

#run covariate in psi with strongest p model
rDTSTRUC_ONROAD<-occMod(model=list(psi~DTSTRUC,p~ONROAD),data=raccoon,type="so",
                      modname="rDTSTRUC_ONROAD", outfile = "modname")

rDTSTRUC_ONROAD$beta

# list models
mods <- list(rdot_ONROAD, rDTSTRUC_ONROAD)

#no penalty for using AICc so use.aicc=TRUE. default is false
results <- createAicTable(mods, use.aicc=TRUE)

#comparing the strength of models 
summary(results)
write.csv(summary(results), "rDTSTRUCresults.csv")

############## LIST ALL TOP MODS TOGETHER FOR STRENGTH RANKING ##############

# list models
mods <- list(rdot_Temp, rdot_Precip, rdot_dot,rdot_ONROAD, rFC1000M_ONROAD, 
             rUC500M_ONROAD,
             rGC1000M_ONROAD, rWC1000M_ONROAD, rPSUMRD100M_ONROAD,
             rUSUMRD1000M_ONROAD,
             rDTWATER_ONROAD, rDTSTRUC_ONROAD)
             

#no penalty for using AICc so use.aicc=TRUE. default is false
results <- createAicTable(mods, use.aicc=TRUE)

#comparing the strength of models 
summary(results)
write.csv(summary(results), "TOPMODSresults.csv")


############################################################################
############## RUN TOP MODELS TOGETHER THAT AREN'T CORRELATED ##############
############################################################################

# models to run
# rDTSTRUC+rPSUMRD100M_ONROAD
# rDTSTRUC+rFC1000M_ONROAD
# rDTSTRUC+rUC500M_ONROAD
# rUSUMRD1000M+rPSUMRD100M_ONROAD
# rUSUMRD1000M+rUC500M_ONROAD

rDTSTRUC_rPSUMRD100M_ONROAD<-occMod(model=list(psi~DTSTRUC+PSUMRD100M,p~ONROAD),
                                       data=raccoon, type="so",
                                       modname="rDTSTRUC+rPSUMRD100M_ONROAD",
                                       outfile = "modname")

rDTSTRUC_rFC1000M_ONROAD<-occMod(model=list(psi~DTSTRUC+FC1000M,p~ONROAD),
                                    data=raccoon, type="so",
                                    modname="rDTSTRUC+rFC1000M_ONROAD",
                                    outfile = "modname")

rDTSTRUC_rUC500M_ONROAD<-occMod(model=list(psi~DTSTRUC+UC500M,p~ONROAD),
                                 data=raccoon, type="so",
                                 modname="rDTSTRUC+rUC500M_ONROAD",
                                 outfile = "modname")

rUSUMRD1000M_rPSUMRD100M_ONROAD<-occMod(model=list(psi~USUMRD1000M+PSUMRD100M,p~ONROAD),
                                data=raccoon, type="so",
                                modname="rUSUMRD1000M+rPSUMRD100M_ONROAD",
                                outfile = "modname")


rUSUMRD1000M_rUC500M_ONROAD<-occMod(model=list(psi~USUMRD1000M+UC500M,p~ONROAD),
                                    data=raccoon, type="so",
                                    modname="rUSUMRD1000M+rUC500M_ONROAD",
                                    outfile = "modname")


# list models
mods <- list(rdot_Temp, rdot_Precip, rdot_dot,rdot_ONROAD,
             rDTSTRUC_rPSUMRD100M_ONROAD,
             rDTSTRUC_rFC1000M_ONROAD,
             rDTSTRUC_rUC500M_ONROAD,
             rUSUMRD1000M_rPSUMRD100M_ONROAD,
             rUSUMRD1000M_rUC500M_ONROAD)

#no penalty for using AICc so use.aicc=TRUE. default is false
results <- createAicTable(mods, use.aicc=TRUE)

#comparing the strength of models 
summary(results)
write.csv(summary(results), "TOPBIMODSresults.csv")             


############################################################################
############## RUN ALL TOP MODELS TOGETHER THAT AREN'T CORRELATED ##########
############################################################################

# list models
mods <- list(rdot_Temp, rdot_Precip, rdot_dot,rdot_ONROAD, rFC1000M_ONROAD, 
             rUC500M_ONROAD,
             rGC1000M_ONROAD, rWC1000M_ONROAD, rPSUMRD100M_ONROAD,
             rUSUMRD1000M_ONROAD,
             rDTWATER_ONROAD, rDTSTRUC_ONROAD,
             rDTSTRUC_rPSUMRD100M_ONROAD,
             rDTSTRUC_rFC1000M_ONROAD,
             rDTSTRUC_rUC500M_ONROAD,
             rUSUMRD1000M_rPSUMRD100M_ONROAD,
             rUSUMRD1000M_rUC500M_ONROAD)

#no penalty for using AICc so use.aicc=TRUE. default is false
results <- createAicTable(mods, use.aicc=TRUE)

#comparing the strength of models 
summary(results)
write.csv(summary(results), "TOPALLMODSresults.csv")


# get betas for the best models
rDTSTRUC_ONROAD$beta

rDTSTRUC_rPSUMRD100M_ONROAD$beta

rDTSTRUC_rUC500M_ONROAD$beta

rUSUMRD1000M_ONROAD$beta

rDTSTRUC_rFC1000M_ONROAD$beta

rUSUMRD1000M_rPSUMRD100M_ONROAD$beta


rDTSTRUC_ONROAD$beta
rDTSTRUC_rPSUMRD100M_ONROAD$beta
rDTSTRUC_rUC500M_ONROAD$beta
rUSUMRD1000M_ONROAD$beta
rDTSTRUC_rFC1000M_ONROAD$beta
rUSUMRD1000M_rPSUMRD100M_ONROAD$beta
rUSUMRD1000M_rUC500M_ONROAD$beta
rPSUMRD100M_ONROAD$beta
rFC1000M_ONROAD$beta
rUC500M_ONROAD$beta
rdot_ONROAD$beta
rGC1000M_ONROAD$beta
rWC1000M_ONROAD$beta
rDTWATER_ONROAD$beta


####################PLOT##############
rDTSTRUC_ONROAD$real$psi

write.csv((rDTSTRUC_ONROAD$real$psi), "raccoontoppsi.csv")


#library(ggplot2)
#library(export)
raccoon<-as.data.frame(read.csv("raccoontoppsi.csv"))

plot = ggplot(raccoon, aes(DTSTRUC, est)) + geom_line(size=1.5)+

  geom_ribbon( mapping= ggplot2::aes(ymin=raccoon$lower_0.95, ymax=raccoon$upper_0.95), alpha=.5, fill="grey2")+

  theme_bw(base_size=16)+

  theme(panel.grid=element_blank())+

  scale_x_continuous(expand=c(0,0))+

  scale_y_continuous(expand=c(0,0), limits=c(0,1))+

  ylab("Landscape Use")+

  ggtitle("Raccoon (Procyon lotor)")+

  xlab("Distance to Human Structure (meters)")

plot

graph2ppt(file="raccoonpsi.pptx", height=6, width=8)

####################END PLOT####################
