# Supplementary material for: Mesocarnivore landscape use along a gradient of urban, rural, and forest cover
Source: PeerJ. 2021 Apr 6;9:e11083. doi: 10.7717/peerj.11083 (PMC8034353; doi:10.7717/peerj.11083)
Supplement: Supplemental Information 4 — R version 3.53 (2019-03-11) used to run the provided code. ’RPresence’ version 2.12.27. ’ggplot2′version 3.3.1. [file peerj-09-11083-s004.zip › Code/SkunkPresence_and_plots3.R]

######## Packages for Occupancy Analysis
install.packages("export")
install.packages("ggplot2")
library(RPresence)
library(reshape2)
library(export)
library(ggplot2)

library(tidyverse)
library(officer)
library(rvg)

########## RPresence code

#after creating .pao in PRESENCE w detection history and covariates
skunk <- readPao("skunk.pao")

# look at structure
str(skunk)

?RPresence

#dot dot model 
#sdot_dot<-occMod(model=list(psi~1,p~1),data=skunk,type="so",
                 #modname="sdot_dot", outfile = "modname")
#sdot_dot$beta


#model comparing selected covariate versus 'dot' model
#rFC500M_dot<-occMod(model=list(psi~FC500M,p~1),data=skunk,type="so",
               # modname="rFC500M_dot", outfile = "modname")


#
#rFC500M_dot$real$psi
#
#rFC500M_dot$real$p


# list models
#samplemods <- list(rdot_dot, rFC500M_dot)

#no penalty for using AICc so use.aicc=TRUE. default is false
#sampresults <- createAicTable(samplemods, use.aicc=TRUE)

#comparing the strength of models 
#summary(sampresults)
#write.csv(summary(sampresults), "rFC500Mresults.csv")

##################### P Models #######################
#dot dot model 
sdot_dot<-occMod(model=list(psi~1,p~1),data=skunk,type="so",
                 modname="sdot_dot", outfile = "modname")


#dot Temp model 
sdot_Temp<-occMod(model=list(psi~1,p~Temp),data=skunk,type="so",
                 modname="sdot_Temp", outfile = "modname")


#dot precip model 
sdot_Precip<-occMod(model=list(psi~1,p~Precip),data=skunk,type="so",
                  modname="sdot_Precip", outfile = "modname")

#dot ONROAD model 
sdot_ONROAD<-occMod(model=list(psi~1,p~ONROAD),data=skunk,type="so",
                    modname="sdot_ONROAD", outfile = "modname")

sdot_dot$beta
sdot_Temp$beta
sdot_Precip$beta
sdot_ONROAD$beta

# list models
pmods <- list(sdot_dot, sdot_Precip, sdot_Temp, sdot_ONROAD)

#no penalty for using AICc so use.aicc=TRUE. default is false
presults <- createAicTable(pmods, use.aicc=TRUE)

#comparing the strength of p models 
summary(presults) #strongest model will be carried through rest of analysis
write.csv(summary(presults), "presults.csv")

##############Forest Cover##############

#run covariate in psi with strongest p model
sFC100M_ONROAD<-occMod(model=list(psi~FC100M,p~ONROAD),data=skunk,type="so",
                      modname="sFC100M_ONROAD", outfile = "modname")


sFC500M_ONROAD<-occMod(model=list(psi~FC500M,p~ONROAD),data=skunk,type="so",
                     modname="sFC500M_ONROAD", outfile = "modname")


sFC1000M_ONROAD<-occMod(model=list(psi~FC1000M,p~ONROAD),data=skunk,type="so",
                      modname="sFC1000M_ONROAD", outfile = "modname")
sFC100M_ONROAD$beta
sFC500M_ONROAD$beta
sFC1000M_ONROAD$beta


# list models
mods <- list(sdot_ONROAD, sFC100M_ONROAD, sFC500M_ONROAD, sFC1000M_ONROAD)

#no penalty for using AICc so use.aicc=TRUE. default is false
results <- createAicTable(mods, use.aicc=TRUE)

#comparing the strength of models 
summary(results)
write.csv(summary(results), "sFCresults.csv")

##############Urban Cover##############

#run covariate in psi with strongest p model
sUC100M_ONROAD<-occMod(model=list(psi~UC100M,p~ONROAD),data=skunk,type="so",
                     modname="sUC100M_ONROAD", outfile = "modname")

sUC500M_ONROAD<-occMod(model=list(psi~UC500M,p~ONROAD),data=skunk,type="so",
                     modname="sUC500M_ONROAD", outfile = "modname")

sUC1000M_ONROAD<-occMod(model=list(psi~UC1000M,p~ONROAD),data=skunk,type="so",
                      modname="sUC1000M_ONROAD", outfile = "modname")
sUC100M_ONROAD$beta
sUC500M_ONROAD$beta
sUC1000M_ONROAD$beta


# list models
mods <- list(sdot_ONROAD, sUC100M_ONROAD, sUC500M_ONROAD, sUC1000M_ONROAD)

#no penalty for using AICc so use.aicc=TRUE. default is false
results <- createAicTable(mods, use.aicc=TRUE)

#comparing the strength of models 
summary(results)
write.csv(summary(results), "sUCresults.csv")

##############Grassland Cover##############

#run covariate in psi with strongest p model
sGC100M_ONROAD<-occMod(model=list(psi~GC100M,p~ONROAD),data=skunk,type="so",
                     modname="sGC100M_ONROAD", outfile = "modname")


sGC500M_ONROAD<-occMod(model=list(psi~GC500M,p~ONROAD),data=skunk,type="so",
                     modname="sGC500M_ONROAD", outfile = "modname")


sGC1000M_ONROAD<-occMod(model=list(psi~GC1000M,p~ONROAD),data=skunk,type="so",
                      modname="sGC1000M_ONROAD", outfile = "modname")

sGC100M_ONROAD$beta
sGC500M_ONROAD$beta
sGC1000M_ONROAD$beta


# list models
mods <- list(sdot_ONROAD, sGC100M_ONROAD, sGC500M_ONROAD, sGC1000M_ONROAD)

#no penalty for using AICc so use.aicc=TRUE. default is false
results <- createAicTable(mods, use.aicc=TRUE)

#comparing the strength of models 
summary(results)
write.csv(summary(results), "sGCresults.csv")

############## Water Cover ##############

#run covariate in psi with strongest p model
sWC100M_ONROAD<-occMod(model=list(psi~WC100M,p~ONROAD),data=skunk,type="so",
                     modname="sWC100M_ONROAD", outfile = "modname")


sWC500M_ONROAD<-occMod(model=list(psi~WC500M,p~ONROAD),data=skunk,type="so",
                     modname="sWC500M_ONROAD", outfile = "modname")


sWC1000M_ONROAD<-occMod(model=list(psi~WC1000M,p~ONROAD),data=skunk,type="so",
                      modname="sWC1000M_ONROAD", outfile = "modname")

sWC100M_ONROAD$beta
sWC500M_ONROAD$beta
sWC1000M_ONROAD$beta


# list models
mods <- list(sdot_ONROAD, sWC100M_ONROAD, sWC500M_ONROAD, sWC1000M_ONROAD)

#no penalty for using AICc so use.aicc=TRUE. default is false
results <- createAicTable(mods, use.aicc=TRUE)

#comparing the strength of models 
summary(results)
write.csv(summary(results), "sWCresults.csv")

############## Unpaved Road Density ##############

#run covariate in psi with strongest p model
sUSUMRD100M_ONROAD<-occMod(model=list(psi~USUMRD100M,p~ONROAD),data=skunk,type="so",
                           modname="sUSUMRD100M_ONROAD", outfile = "modname")


sUSUMRD500M_ONROAD<-occMod(model=list(psi~USUMRD500M,p~ONROAD),data=skunk,type="so",
                           modname="sUSUMRD500M_ONROAD", outfile = "modname")


sUSUMRD1000M_ONROAD<-occMod(model=list(psi~USUMRD1000M,p~ONROAD),data=skunk,type="so",
                            modname="sUSUMRD1000M_ONROAD", outfile = "modname")

sUSUMRD100M_ONROAD$beta
sUSUMRD500M_ONROAD$beta
sUSUMRD1000M_ONROAD$beta


# list models
mods <- list(sdot_ONROAD, sUSUMRD100M_ONROAD, sUSUMRD500M_ONROAD, sUSUMRD1000M_ONROAD)

#no penalty for using AICc so use.aicc=TRUE. default is false
results <- createAicTable(mods, use.aicc=TRUE)

#comparing the strength of models 
summary(results)
write.csv(summary(results), "sUSUMRDresults.csv")

##############   Paved Road Density ##############

#run covariate in psi with strongest p model
sPSUMRD100M_ONROAD<-occMod(model=list(psi~PSUMRD100M,p~ONROAD),data=skunk,type="so",
                           modname="sPSUMRD100M_ONROAD", outfile = "modname")


sPSUMRD500M_ONROAD<-occMod(model=list(psi~PSUMRD500M,p~ONROAD),data=skunk,type="so",
                           modname="sPSUMRD500M_ONROAD", outfile = "modname")


sPSUMRD1000M_ONROAD<-occMod(model=list(psi~PSUMRD1000M,p~ONROAD),data=skunk,type="so",
                            modname="sPSUMRD1000M_ONROAD", outfile = "modname")

sPSUMRD100M_ONROAD$beta
sPSUMRD500M_ONROAD$beta
sPSUMRD1000M_ONROAD$beta


# list models
mods <- list(sdot_ONROAD, sPSUMRD100M_ONROAD, sPSUMRD500M_ONROAD, sPSUMRD1000M_ONROAD)

#no penalty for using AICc so use.aicc=TRUE. default is false
results <- createAicTable(mods, use.aicc=TRUE)

#comparing the strength of models 
summary(results)
write.csv(summary(results), "sPSUMRDresults.csv")


############## DISTANCE TO SURFACE WATER ##############

#run covariate in psi with strongest p model
sDTWATER_ONROAD<-occMod(model=list(psi~DTWATER,p~ONROAD),data=skunk,type="so",
                      modname="sDTWATER_ONROAD", outfile = "modname")

sDTWATER_ONROAD$beta

# list models
mods <- list(sdot_ONROAD, sDTWATER_ONROAD)

#no penalty for using AICc so use.aicc=TRUE. default is false
results <- createAicTable(mods, use.aicc=TRUE)

#comparing the strength of models 
summary(results)
write.csv(summary(results), "sDTWATERresults.csv")

############## DISTANCE TO HUMAN STRUCTURE ##############

#run covariate in psi with strongest p model
sDTSTRUC_ONROAD<-occMod(model=list(psi~DTSTRUC,p~ONROAD),data=skunk,type="so",
                      modname="sDTSTRUC_ONROAD", outfile = "modname")

sDTSTRUC_ONROAD$beta

# list models
mods <- list(sdot_ONROAD, sDTSTRUC_ONROAD)

#no penalty for using AICc so use.aicc=TRUE. default is false
results <- createAicTable(mods, use.aicc=TRUE)

#comparing the strength of models 
summary(results)
write.csv(summary(results), "sDTSTRUCresults.csv")

############## LIST ALL TOP MODS TOGETHER FOR STRENGTH RANKING ##############

# list top models
# these will chanage for each species
mods <- list(sdot_dot,sdot_Precip, sdot_Temp, sdot_ONROAD, sFC500M_ONROAD, 
             sUC1000M_ONROAD,
             sGC1000M_ONROAD, sWC100M_ONROAD, sUSUMRD100M_ONROAD, 
             sPSUMRD100M_ONROAD,  sDTWATER_ONROAD, sDTSTRUC_ONROAD)

#no penalty for using AICc so use.aicc=TRUE. default is false
results <- createAicTable(mods, use.aicc=TRUE)

#comparing the strength of models 
summary(results)
write.csv(summary(results), "TOPMODSresults.csv")


############################################################################
############## RUN TOP MODELS TOGETHER THAT AREN'T CORRELATED ##############
############################################################################

# models to run
# sFC500M+sUSUMRD100M_ONROAD
# sPSUMRD100M+sUC1000M_ONROAD
# sPSUMRD100M+sUSUMRD100M_ONROAD
# sUC1000M+sUSUMRD100M_ONROAD

sFC500M_sUSUMRD100M_ONROAD<-occMod(model=list(psi~FC500M+USUMRD100M,p~ONROAD),
                              data=skunk, type="so",
                              modname="sFC500M+sUSUMRD100M_ONROAD",
                              outfile = "modname")

sPSUMRD100M_sUC1000M_ONROAD<-occMod(model=list(psi~PSUMRD100M+UC1000M,p~ONROAD),
                                   data=skunk, type="so",
                                   modname="sPSUMRD100M+sUC1000M_ONROAD",
                                   outfile = "modname")

sPSUMRD100M_sUSUMRD100M_ONROAD<-occMod(model=list(psi~PSUMRD100M+USUMRD100M,p~ONROAD),
                                    data=skunk, type="so",
                                    modname="sPSUMRD100M+sUSUMRD100M_ONROAD",
                                    outfile = "modname")

sUC1000M_sUSUMRD100M_ONROAD<-occMod(model=list(psi~UC1000M+USUMRD100M,p~ONROAD),
                                    data=skunk, type="so",
                                    modname="sUC1000M+sUSUMRD100M_ONROAD",
                                    outfile = "modname")


#list top models
mods <- list(sdot_dot,sdot_Precip, sdot_Temp,sdot_ONROAD,
              sFC500M_sUSUMRD100M_ONROAD,
              sPSUMRD100M_sUC1000M_ONROAD,
              sPSUMRD100M_sUSUMRD100M_ONROAD,
              sUC1000M_sUSUMRD100M_ONROAD)

#no penalty for using AICc so use.aicc=TRUE. default is false
results <- createAicTable(mods, use.aicc=TRUE)

#comparing the strength of models 
summary(results)
write.csv(summary(results), "TOPBIMODSresults.csv")  

############################################################################
############## RUN ALL TOP MODELS TOGETHER THAT AREN'T CORRELATED ##########
############################################################################

# list models
mods <- list(sdot_dot,sdot_Precip, sdot_Temp, sdot_ONROAD,
             sFC500M_ONROAD, 
             sUC1000M_ONROAD,
             sGC1000M_ONROAD, sWC100M_ONROAD, sUSUMRD100M_ONROAD, 
             sPSUMRD100M_ONROAD,  sDTWATER_ONROAD, sDTSTRUC_ONROAD,
             sFC500M_sUSUMRD100M_ONROAD,
             sPSUMRD100M_sUC1000M_ONROAD,
             sPSUMRD100M_sUSUMRD100M_ONROAD,
             sUC1000M_sUSUMRD100M_ONROAD)

#no penalty for using AICc so use.aicc=TRUE. default is false
results <- createAicTable(mods, use.aicc=TRUE)

#comparing the strength of models 
summary(results)
write.csv(summary(results), "TOPALLMODSresults.csv")


# get betas for the best models
sFC500M_ONROAD$beta

sPSUMRD100M_ONROAD$beta

sUC1000M_ONROAD$beta

sFC500M_sUSUMRD100M_ONROAD$beta

sPSUMRD100M_sUC1000M_ONROAD$beta

sUC1000M_sUSUMRD100M_ONROAD$beta

sFC500M_ONROAD$beta
sPSUMRD100M_ONROAD$beta
sUC1000M_ONROAD$beta
sFC500M_sUSUMRD100M_ONROAD$beta
sPSUMRD100M_sUC1000M_ONROAD$beta
sUC1000M_sUSUMRD100M_ONROAD$beta
sPSUMRD100M_sUSUMRD100M_ONROAD$beta
sdot_ONROAD$beta
sUSUMRD100M_ONROAD$beta
sWC100M_ONROAD$beta
sGC1000M_ONROAD$beta
sDTWATER_ONROAD$beta
sDTSTRUC_ONROAD$beta


####################PLOT##############

sFC500M_ONROAD$real$psi

write.csv((sFC500M_ONROAD$real$psi), "skunktoppsi.csv")

#library(ggplot2)
#library(export)
skunk<-as.data.frame(read.csv("skunktoppsi.csv"))

plot = ggplot(skunk, aes(FC500M, est)) + geom_line(size=1.5)+

  geom_ribbon( mapping = ggplot2::aes(ymin=skunk$lower_0.95, ymax=skunk$upper_0.95), alpha=.5, fill="grey2")+

  theme_bw(base_size=16)+

  theme(panel.grid=element_blank())+

  scale_x_continuous(expand=c(0,0))+

  scale_y_continuous(expand=c(0,0), limits=c(0,1))+
  
  ylab("Landscape Use")+

 ggtitle("Striped skunk (Mephitis mephitis)")+

 xlab("Percent Forest Cover (500m radius)")

plot

graph2ppt(file="skunkpsi.pptx", height=6, width=8)


################END PLOT#####################
